# Supplementary material for: Heterogeneity of anoikis in triple-negative breast cancer subtyping and therapeutic implications
Source: Genes Dis. 2024 Mar 4;12(1):101255. doi: 10.1016/j.gendis.2024.101255 (PMC12053675; doi:10.1016/j.gendis.2024.101255)
Supplement: Multimedia component 2 [file mmc2.xlsx]

## Sheet: Sheet1
BRMS1
PTK2
NTRK2
BCL2L11
SRC
CEACAM6
CAV1
AKT1
ITGB1
CEACAM5
BCL2
CASP8
EGFR
PTRH2
STAT3
SIK1
DAPK2
CTNNB1
ZNF304
MAPK1
BMF
ITGA5
MCL1
TP53
BCL2L1
CASP3
CDH1
BAD
PIK3CA
PAK1
ITGAV
MAPK3
PTGS2
BAX
FN1
BCAR1
PTEN
TLE1
PDK4
ERBB2
ANGPTL4
CYCS
BRAF
ANXA5
BIRC5
MTOR
TIMP1
ITGA2
BDNF
CSPG4
BSG
AKT2
STK11
IGF1
IGF1R
ITGA6
ILK
CFLAR
RHOA
HIF1A
DAP3
MYBBP1A
TLE5
ITGA3
PTK2B
CCND1
CTTN
CALR
CDCP1
CHEK2
SKP2
HGF
E2F1
EGF
PIK3CG
YAP1
ITGB4
DAPK1
PIK3R1
MAP2K1
CXCL12
LGALS3
BAK1
ABHD4
CD44
ITGA4
FADD
TGFB1
HMCN1
MMP2
CDKN3
CASP9
MTDH
TNFRSF10B
CXCL8
MIR200C
AR
CDKN2A
MAPK8
PIK3CB
CLDN1
MIR26A1
MIR204
CDKN1B
ATF4
KLF12
MYC
PLAU
PLK1
SMAD4
CDKN1A
MUC1
PLAUR
LGALS1
PYCARD
SESN2
NTRK1
KRAS
ITGB3
BID
THBS1
HRAS
CDK11B
CDK11A
XIAP
PPARG
IL6
MIR145
CCR7
MSLN
RAC1
GRHL2
NOTCH1
RHOG
CCAR2
NQO1
BIRC3
MMP13
FAS
MTA1
MYO5A
EDA2R
CCN6
ABL1
MMP9
MAPK11
PTHLH
GLI2
CXCR4
RIPK1
HMGA1
TNFSF10
SIK2
ETV4
S100A4
NTF3
MIR21
MIR124-1
LATS1
HTRA1
CEACAM3
EIF2AK3
LAMB3
LAMC2
LAMA3
CDH2
CSNK2A1
EDIL3
EZH2
ZEB2
TLN1
EPHA2
SOD2
SIRT3
OLFM3
CEMIP
FBXW7-AS1
CLU
SPINK1
CPEB2
TSG101
MIR200A
SERPINA1
AKT3
RELA
PRKCA
TNFRSF1A
FASLG
AFP
CEBPB
SATB1
EEF1A1
ITGA8
PBK
LTB4R2
CD63
NOX4
MAVS
RHOB
CCN2
PPP1R13B
PLG
RAF1
PRKCQ
BRCA2
PARP1
DOCK1
SP1
HAVCR2
VTN
INHBB
RANBP9
PDCD4
PRPF4B
SESN1
SESN3
PHLDA2
ZBTB7A
CD24
MIR141
MET
ELANE
KDR
MDM2
PRKCI
NFE2L2
RB1
FGF2
HK2
KL
CRYAB
EPHB6
IQGAP1
LTF
SDCBP
SPIB
MGAT5
ABHD2
TRIM31
MIR1827
PDGFRB
TLR3
ROCK1
CPT1A
NRAS
PLAT
CASP10
PAK4
VEGFA
ZEB1
PIN1
UBE2C
YWHAZ
TWIST1
ELK1
BMP6
PRDX4
BNIP3
BNIP3L
KDM3A
LMO3
ZNF32
MIR200B
MIR363
MIR525
TUBB3
PTPN11
SLC2A1
HMOX1
PRKACA
CBL
PAK3
PIK3R2
CASP6
PPP2CA
CD36
CDH3
LRP1
PTK6
EEF2K
GLO1
PAK2
LPAR1
SFN
ADCY10
TRAF2
PIK3R3
RBL2
SIRPA
TNFRSF12A
CEACAM1
BAG1
APOBEC3G
GDF2
MNX1
VPS37A
COL13A1
RAD9A
IFI27
ITPRIP
BCL2L15
SNAI2
GLUD1
MYH9
NOTCH3
PTPN1
TPM1
FASN
RPS6KB1
SIRT1
PPP2R1A
CD151
CTNND1
MMP11
COL4A2
ARHGEF7
PPP2R5A
BST2
PPP2R2D
CCN1
CCDC178
MIR30C1
MIR30B
MIR10A
SHC1
BUB1
CDC25C
BUB3
FER
SETD2
CDK1
ITGB5
TP73
MAD2L1
BCL2L2
SLCO1B3
DLG1
PDCD6IP
SCRIB
TDGF1
EDAR
SH3GLB1
DYNLL2
TSC2
BAG4
MAP3K7
F10
HSP90B1
F3
ADAMTSL1
SERPINB1
MIR181A1
MAP3K1
CTBP1
CEACAM4
PXN
MALAT1
IKBKG
TFDP1
CRYBA1
ANKRD13C
SERPINE1
FOXO3
ACTG1
ARHGDIA
EZR
SLC39A6
BIN1
TIAM1
PDPK1
SMAD7
RHOC
CASP2
TNC
IRF6
NTRK3
GNE
XAF1
SFRP1
MAP2K2
CSK
PIK3C2B
FOXC2
ARHGDIB
ENDOG
TAGLN
FBLIM1
RACK1
CCDC80
ANGPTL2
HOTAIR
PRKD1
LDHA
ANXA2
SPP1
SMARCE1
RBFOX2
QSOX1
RPS6KA3
CDC42
MAOA
PIP5K1C
JUP
ATF2
NKX2-1
OCLN
ID2
CRABP2
CEACAM8
PITPNC1
AFAP1L1
HSPB1
PCNA
GSK3B
NGF
TP63
CTNNA1
KRT14
SPHK1
EHMT2
RAC3
SIRT6
OGT
NDRG1
STK38
ACP1
FOXA1
RHOQ
ONECUT1
S100A7
SRSF3
GKN1
MIR107
MIR630
