# Supplementary material for: Heterogeneity of anoikis in triple-negative breast cancer subtyping and therapeutic implications
Source: Genes Dis. 2024 Mar 4;12(1):101255. doi: 10.1016/j.gendis.2024.101255 (PMC12053675; doi:10.1016/j.gendis.2024.101255)
Supplement: Multimedia component 3 [file mmc3.xlsx]

## Sheet: Sheet1
Sample ID	Status	Age	M	N	Stage	T	Cluster
TCGA-AR-A0TU-01	Alive	≤65	M0	N0	II	T2	C1
TCGA-E2-A14N-01	Alive	≤65	M0	N1	II	T2	C1
TCGA-AO-A124-01	Alive	≤65	M0	N0	II	T2	C1
TCGA-BH-A0E0-01	Alive	≤65	M0	N3	III	T3	C1
TCGA-A1-A0SP-01	Alive	≤65	M0	N0	II	T2	C1
TCGA-OL-A6VO-01	Alive	≤65	NA	N0	I	T1	C1
TCGA-E2-A158-01	Alive	≤65	M0	N1	II	T1	C1
TCGA-BH-A0B9-01	Alive	≤65	M0	N0	I	T1	C1
TCGA-D8-A147-01	Alive	≤65	M0	N0	NA	T2	C1
TCGA-E2-A1LS-01	Alive	≤65	M0	N0	I	T1	C1
TCGA-B6-A402-01	Alive	≤65	M0	N0	I	T1	C1
TCGA-A2-A04U-01	Alive	≤65	M0	N0	II	T2	C1
TCGA-C8-A27B-01	Alive	≤65	M0	N0	II	T3	C1
TCGA-A2-A1G6-01	Alive	≤65	M0	N2	III	T2	C1
TCGA-B6-A3ZX-01	Dead	≤65	M1	N1	IV	T3	C1
TCGA-A8-A07O-01	Alive	≤65	M0	N0	II	T2	C1
TCGA-AO-A1KR-01	Alive	≤65	M0	N0	II	T2	C1
TCGA-C8-A1HJ-01	Alive	≤65	M0	N0	II	T2	C1
TCGA-AN-A0XU-01	Alive	≤65	M0	N0	II	T2	C1
TCGA-A1-A0SK-01	Dead	≤65	M0	N0	II	T2	C1
TCGA-AN-A0AR-01	Alive	≤65	M0	N0	II	T2	C1
TCGA-D8-A1XK-01	Alive	≤65	NA	N1	II	T2	C1
TCGA-E2-A14X-01	Alive	≤65	M0	N2	III	T2	C1
TCGA-HN-A2NL-01	Alive	≤65	M0	N0	II	T2	C1
TCGA-A8-A07C-01	Alive	≤65	M0	N0	II	T2	C1
TCGA-AN-A04D-01	Alive	≤65	M0	N1	II	T2	C1
TCGA-AC-A2QH-01	Alive	≤65	NA	N0	II	T3	C1
TCGA-E2-A1LH-01	Alive	≤65	M0	N0	I	T1	C1
TCGA-A2-A0D0-01	Alive	≤65	M0	N0	II	T2	C1
TCGA-AO-A0J6-01	Alive	≤65	M0	N0	II	T2	C1
TCGA-EW-A6SB-01	Alive	≤65	M0	N0	II	T2	C1
TCGA-AN-A0AT-01	Alive	≤65	M0	N0	II	T2	C1
TCGA-E2-A14R-01	Alive	≤65	M0	N0	II	T2	C1
TCGA-GM-A2DB-01	Alive	≤65	M0	N0	II	T2	C1
TCGA-EW-A1PB-01	Alive	>65	NA	N1	III	T3	C1
TCGA-AC-A6IW-01	Alive	>65	NA	N0	II	T2	C1
TCGA-BH-A1FC-01	Dead	>65	M0	N1	II	T1	C1
TCGA-AC-A2BK-01	Alive	>65	NA	N2	III	T2	C1
TCGA-BH-A0BL-01	Alive	≤65	M0	N0	I	T1	C2
TCGA-AO-A12F-01	Alive	≤65	M0	N0	II	T2	C2
TCGA-D8-A27F-01	Alive	≤65	M0	N0	II	T2	C2
TCGA-A2-A0CM-01	Dead	≤65	M0	N0	II	T2	C2
TCGA-B6-A400-01	Alive	≤65	M0	N2	III	T2	C2
TCGA-A2-A0D2-01	Alive	≤65	M0	N0	II	T2	C2
TCGA-AQ-A04J-01	Alive	≤65	M0	N0	II	T2	C2
TCGA-A2-A3XT-01	Alive	≤65	M0	N1	II	T2	C2
TCGA-AR-A0TS-01	Alive	≤65	M0	N1	II	T2	C2
TCGA-A2-A0SX-01	Alive	≤65	M0	N0	I	T1	C2
TCGA-A7-A6VY-01	Alive	≤65	M0	N1	II	T2	C2
TCGA-BH-A18V-01	Dead	≤65	M0	N1	II	T2	C2
TCGA-BH-A18V-06	Dead	≤65	M0	N1	II	T2	C2
TCGA-AC-A2QJ-01	Dead	≤65	M0	N0	III	T4	C2
TCGA-AR-A2LR-01	Alive	≤65	M0	N0	I	T1	C2
TCGA-A2-A3XX-01	Dead	≤65	M0	N0	II	T2	C2
TCGA-A2-A3XY-01	Dead	≤65	M0	N1	II	T2	C2
TCGA-AR-A1AR-01	Dead	≤65	M0	N2	III	T1	C2
TCGA-LL-A5YO-01	Alive	≤65	NA	N0	I	T1	C2
TCGA-A7-A6VV-01	Alive	≤65	M0	N0	II	T2	C2
TCGA-S3-AA15-01	Alive	≤65	M0	N1	II	T2	C2
TCGA-BH-A1F6-01	Dead	≤65	NA	N2	NA	T4	C2
TCGA-GM-A2DF-01	Alive	≤65	M0	N1	II	T1	C2
TCGA-BH-A0B3-01	Alive	≤65	M0	N1	II	T2	C2
TCGA-A7-A4SE-01	Alive	≤65	M0	N0	II	T2	C2
TCGA-EW-A1OV-01	Alive	≤65	NA	N1	II	T2	C2
TCGA-AC-A7VC-01	Alive	≤65	NA	N0	II	T3	C2
TCGA-C8-A26X-01	Alive	≤65	M0	N1	II	T1	C2
TCGA-EW-A1OW-01	Alive	≤65	NA	N0	II	T2	C2
TCGA-EW-A1P8-01	Dead	≤65	M0	N3	III	T2	C2
TCGA-BH-A0RX-01	Alive	≤65	M0	N0	II	T2	C2
TCGA-AO-A0JL-01	Alive	≤65	M0	N2	III	T2	C2
TCGA-C8-A3M7-01	Dead	≤65	M0	N0	III	T4	C2
TCGA-A8-A09X-01	Dead	≤65	M0	N3	III	T2	C2
TCGA-S3-AA10-01	Alive	>65	M0	N0	II	T2	C2
TCGA-E9-A5FL-01	Alive	>65	M0	N0	II	T3	C2
TCGA-AR-A5QQ-01	Dead	>65	M0	N1	III	T3	C2
TCGA-E2-A1LL-01	Alive	>65	NA	N2	III	T3	C2
TCGA-D8-A1JF-01	Alive	>65	M0	N2	III	T1	C2
TCGA-BH-A42U-01	Alive	>65	M0	N0	II	T2	C2
TCGA-C8-A26Y-01	Alive	>65	M0	N0	II	T2	C2
TCGA-AO-A129-01	Alive	≤65	M0	N1	II	T2	C3
TCGA-AO-A03U-01	Dead	≤65	M0	N0	I	T1	C3
TCGA-BH-A1EW-01	Dead	≤65	M0	N1	II	T2	C3
TCGA-E2-A1L7-01	Alive	≤65	M0	N2	III	T2	C3
TCGA-AO-A0J4-01	Alive	≤65	M0	N0	I	T1	C3
TCGA-AN-A0AL-01	Alive	≤65	M0	N0	III	T4	C3
TCGA-EW-A1P4-01	Alive	≤65	M0	N0	II	T2	C3
TCGA-AR-A256-01	Dead	≤65	M0	N0	II	T2	C3
TCGA-A7-A6VW-01	Alive	≤65	M0	N0	II	T2	C3
TCGA-E2-A150-01	Alive	≤65	M0	N0	II	T2	C3
TCGA-A2-A0YE-01	Alive	≤65	M0	N1	II	T2	C3
TCGA-A7-A26G-01	Alive	≤65	M0	N0	II	T2	C3
TCGA-D8-A13Z-01	Alive	≤65	M0	N2	NA	T2	C3
TCGA-D8-A143-01	Alive	≤65	M0	N0	II	T2	C3
TCGA-EW-A1PH-01	Alive	≤65	M0	N1	II	T1	C3
TCGA-A8-A08R-01	Alive	≤65	M0	N1	II	T2	C3
TCGA-AR-A0U4-01	Alive	≤65	M0	N0	II	T2	C3
TCGA-C8-A12V-01	Alive	≤65	M0	N0	II	T2	C3
TCGA-AN-A0G0-01	Alive	≤65	M0	N0	II	T2	C3
TCGA-GM-A2DH-01	Alive	≤65	M0	N0	I	T1	C3
TCGA-GI-A2C9-01	Alive	≤65	NA	N0	II	T3	C3
TCGA-D8-A27M-01	Alive	≤65	M0	N0	I	T1	C3
TCGA-A2-A0T0-01	Alive	≤65	M0	N1	II	T2	C3
TCGA-AO-A128-01	Alive	≤65	M0	N0	II	T2	C3
TCGA-EW-A3U0-01	Alive	≤65	M0	N1	III	T3	C3
TCGA-LL-A441-01	Alive	≤65	NA	N0	I	T1	C3
TCGA-A7-A0DA-01	Alive	≤65	M0	N0	II	T2	C3
TCGA-AR-A1AY-01	Alive	>65	M0	N0	I	T1	C3
TCGA-A2-A0T2-01	Dead	>65	M1	N3	IV	T3	C3
TCGA-LL-A73Y-01	Alive	>65	NA	N0	I	T1	C3
TCGA-D8-A1XQ-01	Alive	>65	M0	N0	II	T2	C3
TCGA-D8-A1JL-01	Alive	>65	M0	N0	II	T2	C3
TCGA-D8-A27H-01	Alive	>65	M0	N0	II	T2	C3
TCGA-BH-A0BG-01	Alive	>65	M0	N0	I	T1	C3
TCGA-BH-A18G-01	Alive	>65	M0	N0	I	T1	C3
TCGA-BH-A0WA-01	Alive	>65	M0	N0	I	T1	C3
TCGA-C8-A131-01	Alive	>65	M0	N2	III	T2	C3
