# Supplementary material for: Heterogeneity of anoikis in triple-negative breast cancer subtyping and therapeutic implications
Source: Genes Dis. 2024 Mar 4;12(1):101255. doi: 10.1016/j.gendis.2024.101255 (PMC12053675; doi:10.1016/j.gendis.2024.101255)
Supplement: Multimedia component 4 [file mmc4.xlsx]

## Sheet: Sheet1
RP11-336A10.4
BICC1
PPIF
TNS2
KANK2
RP11-417E7.1
PDCD2L
RP5-1059L7.1
MAGED1
AHCY
ROR2
LSM1
ESRP2
ECM2
RPL29P19
PCDHGC3
TBX18
LA16c-83F12.6
RRBP1
GALNT10
KDR
RUNX2
PKM
PPEF1
SMIM3
FHOD3
PLCD3
RP11-524D16__A.3
MEIS3
SCG2
ARRDC4
RP1-92O14.3
GSN
RP11-392P7.6
ARSI
MN1
WIPF3
STYK1
DACT1
PPFIBP1
GUCY1B3
LIMS2
TMEM8A
GDPD5
OVOL2
GPR124
DAB2
ZFHX4
NMNAT3
RP11-58O9.2
MATN4
FKBP4
KDF1
MXRA7
HSBP1L1
TPBG
CYB561
PHLDB2
SPRY4
SMTN
SERPINH1
TRIM16L
FRMD6
PLEKHG2
GLT8D2
PPIC
PDE3A
FERMT2
PENK
SYNDIG1
SLC25A23
RP11-420L9.5
ID2
MYO1D
MCCC1
TMEM200B
TSPAN9
RP11-303E16.2
BAALC
HSPA1B
DLL1
LTBP3
RSPO1
FILIP1L
EVC
OR7E14P
LINC01048
SORBS3
TNFAIP6
BDH1
ALDH9A1
PCDH1
PODNL1
LZTS1
SEMA5A
NFATC4
MARCKSL1
BAI2
DAAM2
BMP1
MMP28
CHADL
SCG5
CLCF1
FLNC
PRR16
PRSS3
MARVELD1
NRP1
CFH
CLIP3
RP11-190J1.3
GPC6
F11R
C1QTNF6
CHKA
FGF7
HEG1
APLN
TIMP3
ZCCHC24
TTC22
LPAR1
FGF1
CARD10
FAM213A
IFFO2
ITGBL1
SLIT3
CTB-167G5.6
TMEM204
NEDD9
CALD1
DLC1
ADAMTS12
TBX2
LIMA1
PALLD
EPDR1
LAMB2
PDGFA
COLEC12
TGFB1I1
NFATC1
HMCN1
MUC7
FOXF2
FSD1
COL4A1
PPAP2C
TSPAN18
RAB31
GPX8
NPR2
F2RL1
GLI3
NID2
PMEPA1
GXYLT2
HEYL
CERCAM
HEPH
FAP
PIR
RP11-613M10.6
DPP4
LINC01116
MCAM
CRISPLD2
UNC5B
PLS3
LRRC32
RP11-49I11.1
CILP2
IGFL3
F8A1
PROCR
MYH9
F2R
ITGA5
ALDH1B1
VIM
CNN2
GLIS2
MIR4477B
GRTP1
FAM101B
C10orf35
WNT2
SNTB1
OLFML2A
SHISA4
CLMP
S100A3
NPY
SEMA3B
CUEDC1
PDLIM7
EFNB2
PRSS23
CHPF
ANKH
RGS4
RP11-417E7.2
GGCT
LAMA4
IL22RA2
RBPMS2
RGCC
FAT2
MEG3
GREM1
FSTL1
PDCD4
DNM3OS
APCDD1
SLC22A17
LOX
EVA1A
OMD
LOXL1
CRMP1
FBXL7
CYGB
RASL11B
EFEMP2
ANGPTL2
EHD2
IGSF21
PXDC1
TRO
ITGAV
FAM198B
MYADM
AC009005.2
WNT5A
TPM1
PDPN
HAS2
TGFB3
BMP2
EDNRA
FURIN
SLC25A37
CAV2
ABRACL
CTD-2396E7.11
ACTN1
SCARF2
COL4A2
DCHS1
KIRREL
PRRX1
LINC00511
CNTN1
CYP26B1
RP11-159J3.1
LRP1
CKMT1A
ITGB5
PRSS3P2
COPZ2
HRASLS
ULBP2
CKMT1B
MSRB3
TIMP2
FAM180A
OR7E22P
KIF26B
PDGFRL
SERPINF1
FAM83H-AS1
FGFR1
NFASC
COLCA2
COL15A1
PROS1
COL7A1
ADAMTS4
FHL2
DKK3
NID1
EPYC
RP11-865I6.2
TSPAN2
PDGFB
ANTXR1
TMEM47
BCAT1
ECM1
C1QTNF1
NYNRIN
PTRF
C1QTNF3
AHNAK
CPQ
ENPP1
LTBP2
TUBB2A
PDGFRB
SMKR1
PODN
PPAPDC1A
NDN
FAM19A5
ADAMTS2
CSAG3
AGRN
CTHRC1
INHBA
WISP1
TMPRSS13
RP11-603B24.1
PDGFRA
CDH11
DPYSL3
MMP14
CD248
ID3
MATN3
SRPX2
ADAM12
GAS1
SPARC
IL17B
NOV
JPH2
GJA5
THY1
LOXL2
ITGA11
ERBB3
CLEC11A
FMO1
CREB3L1
LAMB1
KIAA1644
TBX3
OLFML2B
SMPDL3B
COL18A1
TWIST1
SGPP2
NT5E
SPNS2
IFITM2
LRRC17
PCDH18
FST
LMOD1
IGFBP3
ELFN1-AS1
HIST1H4I
AP1M2
RP11-394O4.5
CEMIP
PLAU
SLC5A6
IBSP
CCDC80
NBL1
CDKN1A
LAMP5
FBN1
PCP4
ADAMTS16
PCOLCE
P3H2
RP11-20I20.4
COL8A2
P3H3
MSC
JAG1
MMP10
PMP22
GRP
SNAI2
HAS3
NOTCH3
CPE
PTHLH
DES
SPOCK1
WISP2
MXRA5
MGST1
HSPG2
COL5A3
SRPX
NNMT
LPAR3
OLFML3
SULF1
SULF2
BGN
RASSF10
VCAN
MRC2
MFAP5
ZNF703
COL5A2
CYR61
GJA1
MYLK
EDIL3
FIBIN
FBLN1
AC093850.2
PHLDA3
SCD5
FXYD6
ALDH1A3
AMIGO2
COL6A1
SNHG18
RP11-536O18.1
VPS9D1-AS1
FKBP10
PLAT
THBS2
PDLIM4
AEBP1
MMP15
RARRES2
COL6A3
SUSD4
COL8A1
HTRA1
COL16A1
GPC1
MANEAL
MMP2
CTAG2
PLEKHA6
ANXA3
COL5A1
GLDC
BEX2
EGLN3
ISM1
DMBT1
COL6A2
SMOC2
LEFTY2
LUM
PHLDA1
DCN
FZD8
F3
RAB25
CCDC8
CTSK
EMILIN1
SDC2
SDC1
PXDN
COL1A2
ANO1
MYL9
DIO2
TPM2
LIF
THBS1
TGFB2
FBLN5
KRTCAP3
CPXM1
WLS
SERPINE1
BSPRY
PCP4L1
SPON2
KRT75
COL12A1
HTRA3
FBLN2
RP11-77A13.1
TNNI2
TGFBI
FN1
CTGF
COL3A1
SPON1
COL1A1
POSTN
IGFBP5
EPCAM
MXRA8
PRR27
LRRC15
CNN1
ACTA2
AC016735.2
A2M
NPTX2
LINC00162
HEY2
FNDC1
FMOD
INHBB
CITED4
SFRP2
CAMK2N1
MYB
CCND1
C2orf40
ASPN
BPIFB1
TAGLN
CSPG4
GJB2
TNS4
AGT
SMOC1
SFRP4
COL10A1
MMP3
H19
SPP1
C6orf15
COL11A1
FOXI1
TNC
ACTA1
COMP
CEACAM6
MMP11
CKB
GSTA1
MMP13
ELN
MMP1
ACTG2
KRT17
KRT14
