# Supplementary material for: Heterogeneity of anoikis in triple-negative breast cancer subtyping and therapeutic implications
Source: Genes Dis. 2024 Mar 4;12(1):101255. doi: 10.1016/j.gendis.2024.101255 (PMC12053675; doi:10.1016/j.gendis.2024.101255)
Supplement: Multimedia component 5 [file mmc5.xlsx]

## Sheet: Sheet1
Prognostic anoikis subtyping-related genes in TNBC
Gene	Hazard ratio	95% lower	95% upper	P
GPR124	1.85126	1.08085	3.1708	0.0248887
NMNAT3	0.460383	0.268065	0.790676	0.0049369
PPIC	1.94783	1.03404	3.66914	0.0390573
OR7E14P	0.57315	0.337257	0.974038	0.0396684
ALDH9A1	0.554923	0.326539	0.94304	0.0295011
BMP1	1.79716	1.17209	2.75557	0.0071857
MMP28	1.59785	1.1409	2.23782	0.0063916
CHADL	0.575026	0.330993	0.99898	0.0495784
NRP1	1.71352	1.1299	2.59859	0.0112519
CFH	1.7256	1.00847	2.95271	0.0465107
ADAMTS12	1.61957	1.04621	2.50717	0.030575
LIMA1	1.57964	1.04173	2.3953	0.0313638
NID2	1.74335	1.03596	2.93377	0.0363483
HEYL	1.92389	1.24071	2.98326	0.0034599
CERCAM	2.50129	1.39552	4.48322	0.0020746
FAP	1.78033	1.06603	2.97326	0.0275026
LINC01116	1.53607	1.07643	2.19196	0.017984
LRRC32	1.71513	1.05018	2.80111	0.0311137
ITGA5	1.86397	1.19392	2.91005	0.0061476
EFNB2	1.71327	1.08088	2.71566	0.0219704
PRSS23	1.62815	1.01093	2.62221	0.0449989
LAMA4	1.65509	1.01637	2.69522	0.0428439
LOXL1	1.79166	1.05527	3.04191	0.0308377
IGSF21	1.59925	1.07464	2.37995	0.02062
TGFB3	1.7229	1.08045	2.74734	0.0223137
ABRACL	0.556595	0.351264	0.881951	0.0126009
ECM1	1.69045	1.03065	2.77265	0.0375671
PDGFRB	2.31319	1.31278	4.07594	0.0037128
PODN	1.80721	1.11839	2.92028	0.0156516
SPARC	1.92597	1.0407	3.56432	0.03689
THY1	2.01975	1.20041	3.39833	0.008096
CREB3L1	1.66103	1.0926	2.52518	0.0175801
OLFML2B	1.84078	1.14062	2.97073	0.0124635
SMPDL3B	0.553857	0.358558	0.855533	0.0077383
COL18A1	2.40655	1.35484	4.27466	0.0027355
PLAU	1.7339	1.06466	2.82382	0.0269847
MSC	1.623	1.01738	2.58915	0.0421266
WISP2	1.57512	1.0431	2.37848	0.0307228
COL5A3	2.31668	1.51859	3.53421	9.67e-05
ZNF703	1.83348	1.17152	2.86946	0.0079857
COL5A1	2.00606	1.08854	3.69696	0.0256182
GLDC	0.412942	0.186204	0.915775	0.0295195
BEX2	0.61639	0.394375	0.963388	0.0336981
COL1A2	1.91614	1.06497	3.4476	0.0300061
KRTCAP3	0.667561	0.459456	0.969926	0.0339922
SERPINE1	1.79016	1.15813	2.76711	0.0087759
TGFBI	1.72617	1.15677	2.57586	0.0075166
COL3A1	1.9704	1.08698	3.57181	0.0254326
COL1A1	1.94717	1.06409	3.56313	0.0306608
EPCAM	0.629729	0.452308	0.876745	0.0061622
SFRP4	2.14838	1.21588	3.79605	0.0084641
GSTA1	0.505833	0.266396	0.960474	0.03723
