# Supplementary material for: Heterogeneity of anoikis in triple-negative breast cancer subtyping and therapeutic implications
Source: Genes Dis. 2024 Mar 4;12(1):101255. doi: 10.1016/j.gendis.2024.101255 (PMC12053675; doi:10.1016/j.gendis.2024.101255)
Supplement: Multimedia component 6 [file mmc6.xlsx]

## Sheet: Sheet1
Table S5. Primer Sequences
Gene	Forward Primer Sequence(5'-3')	Reverse Primer Sequence(5'-3')
GAPDH	TGAAGGTCGGAGTCAACGGATTTGG	TGATGGCATGGACTGTGGTCATGAG
EFNB2	CCTTTGTAAAACCAAATCCAGGTTC	GTGCTTCCTGTGTCTCCTCC
IGSF21	GCGTCTGCCTGCTGCTC	CTCGGGCAGCCTCACAG
ZNF703	TCAGCCCCATTGAGCTGGAC	GAAGCTGGACTTGTCCTCGG
