# Supplementary material for: Heterogeneity of anoikis in triple-negative breast cancer subtyping and therapeutic implications
Source: Genes Dis. 2024 Mar 4;12(1):101255. doi: 10.1016/j.gendis.2024.101255 (PMC12053675; doi:10.1016/j.gendis.2024.101255)
Supplement: Multimedia component 7 [file mmc7.xlsx]

## Sheet: ALDH9A1
ID	Description	setSize	enrichmentScore	NES	pvalue	p.adjust	qvalue	rank	leading_edge	core_enrichment
KEGG_CELL_CYCLE	KEGG_CELL_CYCLE	122	-0.56383	-1.97693	1.09871e-07	1.98867e-05	1.60759e-05	3975	tags=33%, list=17%, signal=27%	MAD2L2/MCM5/E2F3/TGFB2/CDC25B/CDKN2D/CHEK2/MCM4/SFN/MCM2/E2F5/DBF4/CDC7/CHEK1/CCNB1/MAD2L1/E2F1/SMC1B/CDC6/CCNE2/CDK1/CCNA2/CDC25A/CCNB2/CDC20/BUB1B/CCNE1/ESPL1/PTTG1/ORC1/CDC45/TTK/E2F2/PLK1/BUB1/CDKN2A/ORC6/CDC25C/PKMYT1/CCNA1
KEGG_HOMOLOGOUS_RECOMBINATION	KEGG_HOMOLOGOUS_RECOMBINATION	24	-0.668091	-1.794	0.00163183	0.0366333	0.0296134	2505	tags=38%, list=11%, signal=33%	XRCC3/POLD1/RAD54B/XRCC2/BRCA2/RAD51/BLM/EME1/RAD54L
KEGG_PRIMARY_IMMUNODEFICIENCY	KEGG_PRIMARY_IMMUNODEFICIENCY	31	-0.609319	-1.72969	0.00197937	0.0366333	0.0296134	6976	tags=77%, list=30%, signal=54%	IL7R/DCLRE1C/RFX5/CD40LG/RFXANK/BTK/IKBKG/CIITA/ADA/CD3E/TAP1/IL2RG/CD79A/CD8A/TAP2/LCK/CD3D/JAK3/CD8B/TNFRSF13C/ZAP70/TNFRSF13B/CD19/ICOS
KEGG_DNA_REPLICATION	KEGG_DNA_REPLICATION	35	-0.583499	-1.69326	0.00333319	0.0502755	0.0406415	7954	tags=74%, list=35%, signal=49%	POLD4/RNASEH2B/POLD2/RNASEH2C/SSBP1/PRIM1/MCM3/RFC5/MCM6/PCNA/RFC2/MCM7/RFC3/PRIM2/POLA2/MCM5/POLE/LIG1/FEN1/RFC4/MCM4/MCM2/RNASEH2A/POLD1/DNA2/POLE2
KEGG_TYPE_I_DIABETES_MELLITUS	KEGG_TYPE_I_DIABETES_MELLITUS	35	-0.569722	-1.65328	0.00561224	0.066233	0.053541	5088	tags=43%, list=22%, signal=33%	HLA-DQA1/FASLG/HLA-DQB1/IL12A/HLA-F/CD86/IL1B/GZMB/HLA-DOB/TNF/HLA-G/IFNG/LTA/CD80/IL1A
KEGG_GRAFT_VERSUS_HOST_DISEASE	KEGG_GRAFT_VERSUS_HOST_DISEASE	32	-0.57277	-1.64059	0.0109364	0.0942611	0.0761982	5628	tags=41%, list=24%, signal=31%	HLA-DQA1/FASLG/HLA-DQB1/HLA-F/CD86/IL1B/GZMB/HLA-DOB/TNF/HLA-G/IFNG/CD80/IL1A
KEGG_ALLOGRAFT_REJECTION	KEGG_ALLOGRAFT_REJECTION	31	-0.560629	-1.59147	0.0116774	0.0960728	0.0776628	8943	tags=77%, list=39%, signal=47%	PRF1/HLA-DPB1/HLA-DRB1/HLA-B/HLA-C/HLA-A/HLA-DOA/HLA-DRB5/HLA-DMB/HLA-DQA2/CD40LG/IL10/HLA-DQA1/FASLG/HLA-DQB1/IL12A/HLA-F/CD86/GZMB/HLA-DOB/TNF/HLA-G/IFNG/CD80
KEGG_OOCYTE_MEIOSIS	KEGG_OOCYTE_MEIOSIS	102	-0.464485	-1.58974	0.00187066	0.0366333	0.0296134	2481	tags=22%, list=11%, signal=19%	CALML5/ADCY2/MAPK12/CCNB1/MAD2L1/REC8/SMC1B/CCNE2/CDK1/AURKA/CCNB2/CDC20/FBXO43/CCNE1/ESPL1/PTTG1/CALML6/PLK1/BUB1/CDC25C/PKMYT1/SPDYC
KEGG_GLYCOSAMINOGLYCAN_BIOSYNTHESIS_KERATAN_SULFATE	KEGG_GLYCOSAMINOGLYCAN_BIOSYNTHESIS_KERATAN_SULFATE	15	-0.639758	-1.55633	0.0193313	0.11287	0.0912411	2289	tags=27%, list=10%, signal=24%	B3GNT7/CHST4/CHST1/CHST6
KEGG_PROTEASOME	KEGG_PROTEASOME	41	-0.512682	-1.53366	0.0161342	0.108159	0.0874327	10648	tags=90%, list=46%, signal=49%	PSME1/PSMC6/PSMB1/PSME3/PSMB7/PSMA1/PSMD7/PSMD8/PSMD13/PSMD2/PSMC2/PSMC5/PSMD4/PSMD3/PSMA3/PSMB6/PSMB5/POMP/PSMA6/PSMD11/PSMA7/PSMB4/PSMD12/PSMB3/PSMC3/PSME4/PSMA2/PSMA4/PSMB2/PSMB8/PSMA5/PSMC4/PSMD14/PSME2/PSMB10/PSMB9/IFNG
KEGG_HEMATOPOIETIC_CELL_LINEAGE	KEGG_HEMATOPOIETIC_CELL_LINEAGE	73	-0.45892	-1.51026	0.00708667	0.0675099	0.0545733	4806	tags=37%, list=21%, signal=29%	TFRC/FLT3/CD38/CD2/CD3E/CD3G/CD37/CD8A/CD3D/IL1B/CD22/CD8B/CD1E/IL2RA/IL1R2/CD5/TNF/CD7/MS4A1/CSF3/FCGR1A/CD19/CD1B/CR2/IL11/IL1A/CD1A
KEGG_ANTIGEN_PROCESSING_AND_PRESENTATION	KEGG_ANTIGEN_PROCESSING_AND_PRESENTATION	59	-0.473001	-1.50216	0.0169225	0.109392	0.0884294	10731	tags=78%, list=47%, signal=42%	CTSS/HSP90AB1/HSPA1B/PSME1/PDIA3/HLA-DRA/HSPA4/CTSL/PSME3/HSPA8/CD74/HSPA5/KLRC1/CTSB/NFYC/CALR/HLA-DPB1/HLA-DRB1/NFYA/HLA-B/HLA-C/CD4/HLA-A/HLA-DOA/HLA-DRB5/HLA-DMB/HLA-DQA2/TAPBP/RFX5/RFXANK/PSME2/HSPA2/HLA-DQA1/CIITA/HLA-DQB1/TAP1/HLA-F/CD8A/HSPA6/TAP2/KIR2DL4/CD8B/HLA-DOB/HLA-G/LTA/IFI30
KEGG_SPLICEOSOME	KEGG_SPLICEOSOME	124	-0.424676	-1.48517	0.00401797	0.0559425	0.0452225	11303	tags=77%, list=49%, signal=39%	PCBP1/PRPF40B/SRSF4/SRSF6/HNRNPA1L2/SRSF10/CDC5L/DDX39B/HNRNPA1/DDX46/RBMX/SF3B2/HSPA1B/U2SURP/PRPF40A/CWC15/WBP11/HNRNPU/SF3B5/HNRNPA3/HSPA8/NCBP2/HNRNPC/DHX15/LSM3/ACIN1/PRPF18/PRPF38B/SMNDC1/SF3B3/TRA2B/PRPF6/CTNNBL1/NCBP1/SRSF3/SRSF1/SRSF7/PRPF38A/SNRPB2/SF3A3/SF3B6/SNRPD2/XAB2/RBM8A/SNRPD3/TCERG1/USP39/EFTUD2/SNRNP40/BUD31/DHX16/PHF5A/HNRNPM/SRSF2/SRSF9/SNRNP70/PRPF19/PRPF4/PPIE/RBM17/U2AF2/…
KEGG_GLYCOSAMINOGLYCAN_BIOSYNTHESIS_HEPARAN_SULFATE	KEGG_GLYCOSAMINOGLYCAN_BIOSYNTHESIS_HEPARAN_SULFATE	22	-0.559813	-1.48253	0.0458136	0.20225	0.163494	5900	tags=50%, list=26%, signal=37%	B4GALT7/HS3ST3B1/HS6ST1/B3GAT3/B3GALT6/HS3ST1/HS6ST2/EXTL1/HS6ST3/B3GAT1/HS3ST3A1
KEGG_PENTOSE_AND_GLUCURONATE_INTERCONVERSIONS	KEGG_PENTOSE_AND_GLUCURONATE_INTERCONVERSIONS	14	-0.6095	-1.46902	0.0475436	0.20489	0.165628	767	tags=36%, list=3%, signal=35%	UGT2B11/UGT2B17/DHDH/UGT2B7/UGT2B28
KEGG_P53_SIGNALING_PATHWAY	KEGG_P53_SIGNALING_PATHWAY	66	-0.447322	-1.45057	0.0355619	0.169387	0.136928	3997	tags=27%, list=17%, signal=23%	BAX/TP73/SERPINE1/PIDD1/BBC3/CHEK2/SFN/CHEK1/CCNB1/PMAIP1/CCNE2/CDK1/CCNB2/CCNE1/RRM2/RPRM/CDKN2A/GTSE1
KEGG_NATURAL_KILLER_CELL_MEDIATED_CYTOTOXICITY	KEGG_NATURAL_KILLER_CELL_MEDIATED_CYTOTOXICITY	103	-0.404636	-1.38941	0.0229554	0.122204	0.0987862	6869	tags=40%, list=30%, signal=28%	NFATC1/PRKCB/FCER1G/MAP2K2/SYK/BID/TYROBP/NFATC4/KRAS/KLRK1/LCP2/CD247/HRAS/ITGAL/VAV1/FASLG/VAV2/ICAM1/RAC3/CD48/RAC2/FCGR3A/ITGB2/PTPN6/PIK3R5/HCST/ULBP3/MICB/NCR3/LCK/KIR2DL4/SH2D1A/GZMB/SHC4/TNF/ZAP70/HLA-G/IFNG/ULBP2/ULBP1/RAET1L
KEGG_T_CELL_RECEPTOR_SIGNALING_PATHWAY	KEGG_T_CELL_RECEPTOR_SIGNALING_PATHWAY	98	-0.407399	-1.38484	0.016126	0.108159	0.0874327	6550	tags=36%, list=28%, signal=26%	MAP2K2/CD40LG/NFATC4/MAPK13/KRAS/IL10/LCP2/IKBKG/CD247/HRAS/VAV1/VAV2/RASGRP1/PAK4/PTPN6/CD3E/PIK3R5/NFKBIB/CD3G/CD8A/LCK/CD3D/ITK/NFKBIE/PRKCQ/CBLC/CD8B/TNF/ZAP70/MAPK12/CARD11/CTLA4/IFNG/PDCD1/ICOS
KEGG_CYTOKINE_CYTOKINE_RECEPTOR_INTERACTION	KEGG_CYTOKINE_CYTOKINE_RECEPTOR_INTERACTION	204	-0.363855	-1.35089	0.0151538	0.108159	0.0874327	2668	tags=30%, list=12%, signal=27%	IL2RG/CXCL13/CCL19/XCR1/CCL22/IFNLR1/CXCR6/TGFB2/IL22RA1/CCR5/IL20RB/CLCF1/CXCL9/IL18/CCL18/IL24/CD27/IL1B/CXCL6/TNFSF13B/TNFRSF25/IL2RA/IL1R2/TNFRSF13C/TNF/TNFRSF4/TNFRSF12A/CD70/CCL3L3/CXCL1/IL12RB1/TNFRSF13B/CXCR3/CXCL10/IL23A/IL20/CCR7/CCR4/CCL17/CSF3/TNFSF9/INHBA/CXCL8/LTB/LIF/IFNG/LTA/OSM/IL12RB2/RELT/TNFRSF18/AMH/IL21R/TNFRSF9/CXCL11/CCR8/CCL11/IL11/CCL20/CCL7/IL1A
KEGG_PEROXISOME	KEGG_PEROXISOME	73	0.367652	1.33857	0.0324236	0.16138	0.130455	6871	tags=45%, list=30%, signal=32%	ABCD2/ACOX2/PECR/EHHADH/DDO/MLYCD/ACSL1/PEX11A/CAT/PEX12/EPHX2/PEX19/HSD17B4/NUDT12/ACOX1/HACL1/IDH1/ECI2/SLC27A2/ACSL5/PXMP4/CROT/ACSL4/XDH/SCP2/PEX1/AGPS/HMGCL/ABCD4/PIPOX/PEX7/PHYH/ABCD3
KEGG_METABOLISM_OF_XENOBIOTICS_BY_CYTOCHROME_P450	KEGG_METABOLISM_OF_XENOBIOTICS_BY_CYTOCHROME_P450	40	0.438935	1.4175	0.0370649	0.172019	0.139056	1601	tags=25%, list=7%, signal=23%	ADH1A/CYP1A1/ADH1B/CYP3A5/ADH1C/AKR1C1/AKR1C2/AKR1C3/CYP2C8/GSTM2
KEGG_VASCULAR_SMOOTH_MUSCLE_CONTRACTION	KEGG_VASCULAR_SMOOTH_MUSCLE_CONTRACTION	91	0.382757	1.44946	0.0130751	0.102895	0.0831781	5230	tags=40%, list=23%, signal=31%	ADRA1A/AGTR1/ADCY5/NPR1/AVPR1A/MYH11/GUCY1A2/CALCRL/ITPR1/ADCY4/PPP1R12B/ADCY1/NPR2/PLCB1/ADCY6/PLA2G4A/ADRA1B/PRKCE/PLA2G2A/PRKG1/KCNMA1/PLA2G5/MYLK/ITPR2/PPP1R14A/RAMP2/GNAQ/PLA2G12A/RAMP3/JMJD7-PLA2G4B/ARHGEF12/PRKCH/ROCK1/PLA2G6/PRKACB/ROCK2
KEGG_DILATED_CARDIOMYOPATHY	KEGG_DILATED_CARDIOMYOPATHY	74	0.39697	1.45396	0.0208059	0.114117	0.0922496	2476	tags=23%, list=11%, signal=21%	SGCG/ADRB1/IGF1/ADCY5/CACNB4/ITGA7/DMD/LAMA2/CACNA2D1/SGCD/ITGA1/PLN/ADCY4/CACNA2D2/ADCY1/MYL3/ADCY6
KEGG_GLYCOLYSIS_GLUCONEOGENESIS	KEGG_GLYCOLYSIS_GLUCONEOGENESIS	48	0.43154	1.45895	0.0190714	0.11287	0.0912411	2064	tags=15%, list=9%, signal=13%	ADH1A/PCK1/ADH1B/ADH1C/ALDOC/ALDH2/ACSS2
KEGG_PYRUVATE_METABOLISM	KEGG_PYRUVATE_METABOLISM	35	0.462065	1.46084	0.0269889	0.139571	0.112826	3692	tags=29%, list=16%, signal=24%	PCK1/ACACB/LDHD/ALDH2/ACSS2/PC/ALDH9A1/ME3/ALDH3A2/ACAT1
KEGG_BUTANOATE_METABOLISM	KEGG_BUTANOATE_METABOLISM	29	0.485764	1.46635	0.0329893	0.16138	0.130455	3692	tags=41%, list=16%, signal=35%	ACSM5/ALDH2/EHHADH/ABAT/ACADS/ALDH9A1/HMGCS2/ALDH5A1/OXCT1/ALDH3A2/HADH/ACAT1
KEGG_TYPE_II_DIABETES_MELLITUS	KEGG_TYPE_II_DIABETES_MELLITUS	37	0.458906	1.47118	0.0427139	0.19328	0.156243	3840	tags=32%, list=17%, signal=27%	SLC2A4/MAPK10/ADIPOQ/ABCC8/SOCS2/CACNA1G/PIK3R1/IRS1/PRKCE/PIK3CA/IRS2/HK2
KEGG_DRUG_METABOLISM_CYTOCHROME_P450	KEGG_DRUG_METABOLISM_CYTOCHROME_P450	42	0.451239	1.49155	0.0206646	0.114117	0.0922496	3975	tags=43%, list=17%, signal=36%	ADH1A/MAOA/ADH1B/CYP3A5/ADH1C/CYP2A6/AOX1/FMO2/CYP2C8/GSTM2/FMO4/FMO5/MAOB/UGT2B15/FMO1/ADH4/GSTM5/MGST1
KEGG_MELANOMA	KEGG_MELANOMA	58	0.433345	1.50856	0.0136548	0.10298	0.0832462	3606	tags=31%, list=16%, signal=26%	IGF1/FGF10/FGF16/FGF2/EGF/PDGFD/HGF/FGF14/FGF1/FGF7/PDGFC/MITF/PIK3R1/EGFR/FGFR1/PIK3CA/PTEN/PDGFRA
KEGG_NEUROACTIVE_LIGAND_RECEPTOR_INTERACTION	KEGG_NEUROACTIVE_LIGAND_RECEPTOR_INTERACTION	147	0.39657	1.59426	0.000788802	0.0269396	0.0217773	2014	tags=29%, list=9%, signal=27%	ADRA1A/NPY5R/GRIA1/ADRB1/GLP2R/AGTR1/LEP/GHR/NMUR1/ADCYAP1R1/GLRA3/PTGER3/SSTR1/CALCR/AVPR2/NPY2R/GRPR/PTH1R/CNR1/NPY1R/ADRB2/EDNRB/THRB/P2RX6/GRIA4/GLRB/VIPR1/LEPR/AVPR1A/LPAR4/CALCRL/ADRA2A/GABRE/CTSG/TSHR/GRIA3/P2RY14/OXTR/CYSLTR1/GRIK1/TACR1/NR3C1/HTR1F
KEGG_VALINE_LEUCINE_AND_ISOLEUCINE_DEGRADATION	KEGG_VALINE_LEUCINE_AND_ISOLEUCINE_DEGRADATION	42	0.483762	1.59906	0.00974325	0.0881764	0.0712796	6845	tags=74%, list=30%, signal=52%	AOX1/ALDH6A1/ALDH2/EHHADH/ACADSB/PCCA/ABAT/ACADS/ALDH9A1/HMGCS2/ACAA2/OXCT1/ALDH3A2/HIBCH/HADH/ACAT1/BCKDHB/ACAD8/DBT/HIBADH/AUH/ACADM/MCCC1/IVD/ECHS1/HADHB/ALDH7A1/MCCC2/HMGCL/MCEE/HADHA
KEGG_INSULIN_SIGNALING_PATHWAY	KEGG_INSULIN_SIGNALING_PATHWAY	125	0.407333	1.60707	0.000475733	0.0269396	0.0217773	5571	tags=31%, list=24%, signal=24%	GYS2/PCK1/SLC2A4/PDE3B/PYGM/MAPK10/ACACB/LIPE/SORBS1/PDE3A/PRKAR2B/PHKG1/FOXO1/SOCS2/PPARGC1A/PIK3R1/IRS1/PPP1R3C/PYGL/PIK3CA/IRS2/HK2/SHC3/PHKA2/TSC1/RHOQ/SOS1/FASN/SOS2/ACACA/PHKB/PPP1R3D/PRKACB/INSR/PRKAG2/INPP5D/SHC2/INPP5K/BRAF
KEGG_PPAR_SIGNALING_PATHWAY	KEGG_PPAR_SIGNALING_PATHWAY	58	0.464281	1.61626	0.00451691	0.0583972	0.0472068	3306	tags=33%, list=14%, signal=28%	PCK1/RXRG/AQP7/ACADL/ADIPOQ/PLIN1/PPARG/CD36/SORBS1/ACOX2/LPL/FABP4/EHHADH/ACSL1/PPARA/UCP1/HMGCS2/ANGPTL4/SLC27A1
KEGG_PROXIMAL_TUBULE_BICARBONATE_RECLAMATION	KEGG_PROXIMAL_TUBULE_BICARBONATE_RECLAMATION	20	0.587735	1.6205	0.0188612	0.11287	0.0912411	688	tags=25%, list=3%, signal=24%	PCK1/SLC4A4/CA4/ATP1A2/ATP1B2
KEGG_FATTY_ACID_METABOLISM	KEGG_FATTY_ACID_METABOLISM	38	0.512664	1.64018	0.00673868	0.0675099	0.0545733	3940	tags=42%, list=17%, signal=35%	ADH1A/ACADL/ADH1B/ADH1C/ALDH2/EHHADH/ACADSB/ACSL1/ACADS/ALDH9A1/ACAA2/ALDH3A2/HADH/ACAT1/ADH4/ACOX1
KEGG_ADIPOCYTOKINE_SIGNALING_PATHWAY	KEGG_ADIPOCYTOKINE_SIGNALING_PATHWAY	62	0.483867	1.70072	0.00245787	0.0404432	0.0326933	2445	tags=21%, list=11%, signal=19%	PCK1/SLC2A4/RXRG/MAPK10/LEP/ACACB/ADIPOQ/CD36/LEPR/ACSL1/PPARGC1A/PPARA/IRS1
KEGG_RENIN_ANGIOTENSIN_SYSTEM	KEGG_RENIN_ANGIOTENSIN_SYSTEM	14	0.691764	1.70237	0.00603946	0.066233	0.053541	2715	tags=50%, list=12%, signal=44%	AGTR1/CMA1/MME/CTSG/ENPEP/CPA3/LNPEP
KEGG_BETA_ALANINE_METABOLISM	KEGG_BETA_ALANINE_METABOLISM	17	0.670217	1.76756	0.00622078	0.066233	0.053541	3536	tags=59%, list=15%, signal=50%	AOC2/AOC3/ALDH2/EHHADH/MLYCD/ABAT/ALDH9A1/DPYD/ALDH3A2/HIBCH
KEGG_ABC_TRANSPORTERS	KEGG_ABC_TRANSPORTERS	39	0.54765	1.77021	0.00202394	0.0366333	0.0296134	1687	tags=33%, list=7%, signal=31%	ABCD2/ABCA8/ABCC6/ABCA9/ABCA6/ABCA10/ABCB5/ABCC9/ABCG2/ABCC8/ABCB1/ABCA1/ABCA5
KEGG_TYROSINE_METABOLISM	KEGG_TYROSINE_METABOLISM	34	0.586766	1.83195	0.000820554	0.0269396	0.0217773	810	tags=29%, list=4%, signal=28%	ADH1A/AOC2/MAOA/ADH1B/DCT/ADH1C/AOC3/TAT/TPO/AOX1
KEGG_RETINOL_METABOLISM	KEGG_RETINOL_METABOLISM	31	0.607791	1.85124	0.000893026	0.0269396	0.0217773	2343	tags=48%, list=10%, signal=44%	ADH1A/RDH5/CYP1A1/ADH1B/CYP3A5/ALDH1A2/ADH1C/CYP2A6/DGAT2/CYP2C8/CYP26A1/ALDH1A1/CYP26B1/DHRS9/RETSAT
KEGG_PROPANOATE_METABOLISM	KEGG_PROPANOATE_METABOLISM	29	0.626612	1.89152	0.000749575	0.0269396	0.0217773	6877	tags=79%, list=30%, signal=56%	ACACB/ACSS3/ALDH6A1/ALDH2/EHHADH/MLYCD/PCCA/ACSS2/ABAT/ALDH9A1/ALDH3A2/HIBCH/ACAT1/SUCLA2/ACACA/ACADM/LDHC/SUCLG2/ECHS1/ALDH7A1/MCEE/HADHA/SUCLG1

## Sheet: BEX2
ID	Description	setSize	enrichmentScore	NES	pvalue	p.adjust	qvalue	rank	leading_edge	core_enrichment
KEGG_FATTY_ACID_METABOLISM	KEGG_FATTY_ACID_METABOLISM	38	-0.605524	-2.16469	3.707e-05	0.000933095	0.000748864	3921	tags=42%, list=17%, signal=35%	HADH/ECHS1/ALDH1B1/ACADM/EHHADH/ACSL4/ACAA2/ACADS/ACOX1/ACAT1/ALDH2/ACSL1/ADH1B/ADH1C/ACADL/ADH1A
KEGG_SYSTEMIC_LUPUS_ERYTHEMATOSUS	KEGG_SYSTEMIC_LUPUS_ERYTHEMATOSUS	50	-0.569354	-2.13869	1.1934e-05	0.00043201	0.000346713	3640	tags=40%, list=16%, signal=34%	C1S/C1QC/C1QB/C3/C1QA/ACTN2/CD80/TNF/FCGR2A/C7/CD86/C2/FCGR2C/CTSG/CD28/FCGR2B/ELANE/IL10/FCGR3B/C6
KEGG_ADIPOCYTOKINE_SIGNALING_PATHWAY	KEGG_ADIPOCYTOKINE_SIGNALING_PATHWAY	62	-0.53772	-2.12984	1.12252e-05	0.00043201	0.000346713	3822	tags=34%, list=17%, signal=28%	PTPN11/IRS2/PPARA/RXRA/ACSL4/JAK2/PCK2/TNFRSF1B/TNF/SOCS3/LEPR/ACSL1/CD36/ACACB/ADIPOQ/LEP/NPY/SLC2A4/MAPK10/PCK1/RXRG
KEGG_RENIN_ANGIOTENSIN_SYSTEM	KEGG_RENIN_ANGIOTENSIN_SYSTEM	14	-0.724639	-1.99434	0.000791172	0.0095664	0.0076776	3409	tags=71%, list=15%, signal=61%	CTSA/ACE2/LNPEP/ACE/ENPEP/CMA1/CTSG/CPA3/AGTR1/AGT
KEGG_LEISHMANIA_INFECTION	KEGG_LEISHMANIA_INFECTION	68	-0.489134	-1.95105	4.12418e-05	0.000933095	0.000748864	3673	tags=38%, list=16%, signal=32%	FCGR1A/IL1B/PTGS2/HLA-DMB/HLA-DMA/ITGB1/ITGB2/FOS/JAK2/C3/TGFB1/TNF/MAPK11/FCGR2A/PRKCB/NCF4/NCF1/ITGAM/NCF2/TLR4/MAPK12/FCGR2C/IL1A/CR1/IL10/FCGR3B
KEGG_PPAR_SIGNALING_PATHWAY	KEGG_PPAR_SIGNALING_PATHWAY	58	-0.493246	-1.9179	0.000107736	0.0021667	0.0017389	3549	tags=48%, list=15%, signal=41%	PPARA/RXRA/ACADM/EHHADH/NR1H3/ACSL4/PCK2/ACOX1/ACOX2/FABP3/SCD/ANGPTL4/FABP5/SLC27A2/ACSL1/MMP1/FABP4/LPL/SORBS1/CD36/PLIN1/ME1/PPARG/ADIPOQ/AQP7/ACADL/PCK1/RXRG
KEGG_INSULIN_SIGNALING_PATHWAY	KEGG_INSULIN_SIGNALING_PATHWAY	125	-0.438198	-1.90938	1.01678e-06	6.13458e-05	4.92337e-05	1502	tags=14%, list=7%, signal=13%	PRKAR2B/PIK3R5/PIK3CG/SORBS1/PYGL/SHC3/ACACB/PHKG1/LIPE/HK3/PDE3A/SLC2A4/MAPK10/PDE3B/PCK1/PYGM/GYS2
KEGG_PYRUVATE_METABOLISM	KEGG_PYRUVATE_METABOLISM	35	-0.536853	-1.88205	0.00130885	0.0131612	0.0105626	4243	tags=49%, list=18%, signal=40%	ACACA/LDHA/PDHA1/DLD/ALDH1B1/DLAT/HAGH/MDH1/ACSS2/PCK2/ACAT1/ALDH2/PC/LDHD/ACACB/ME1/PCK1
KEGG_VIRAL_MYOCARDITIS	KEGG_VIRAL_MYOCARDITIS	61	-0.480308	-1.87687	0.000300359	0.00494227	0.00396647	2882	tags=28%, list=13%, signal=24%	CD55/HLA-DMB/HLA-DMA/SGCB/ITGB2/ICAM1/PRF1/FYN/CD80/CAV1/CD86/SGCD/LAMA2/SGCA/CD28/SGCG/MYH1
KEGG_NOD_LIKE_RECEPTOR_SIGNALING_PATHWAY	KEGG_NOD_LIKE_RECEPTOR_SIGNALING_PATHWAY	59	-0.476581	-1.86705	0.00028484	0.00494227	0.00396647	2676	tags=27%, list=12%, signal=24%	MEFV/CCL2/TNF/MAPK11/PSTPIP1/NLRP3/NLRC4/CARD6/CXCL8/CCL8/MAPK12/IL6/CCL13/CCL7/CCL11/MAPK10
KEGG_TOLL_LIKE_RECEPTOR_SIGNALING_PATHWAY	KEGG_TOLL_LIKE_RECEPTOR_SIGNALING_PATHWAY	84	-0.450121	-1.85367	3.97103e-05	0.000933095	0.000748864	3643	tags=31%, list=16%, signal=26%	SPP1/CD14/FOS/TLR3/CCL4/PIK3CA/CXCL11/MAP2K1/CTSK/TLR7/MAP3K8/CD80/TNF/MAPK11/LY96/CCL3/CD86/TLR4/PIK3R5/PIK3CG/CXCL8/MAPK12/IL6/TLR8/LBP/MAPK10
KEGG_CHEMOKINE_SIGNALING_PATHWAY	KEGG_CHEMOKINE_SIGNALING_PATHWAY	166	-0.413206	-1.84857	3.59351e-07	4.5633e-05	3.66232e-05	3397	tags=31%, list=15%, signal=27%	WAS/VAV1/ADCY5/JAK2/GNG10/CCR7/CCL20/PRKCD/CCL4/PIK3CA/CXCL11/CXCL12/HCK/GNGT2/MAP2K1/RAP1B/GNG8/CCL2/ELMO1/GNG11/DOCK2/RASGRP2/GRK5/CCL3/ADCY7/PRKCB/CCR4/CCL14/ADCY4/FGR/CCL18/GNAI1/NCF1/CCR1/PIK3R5/CCR10/PIK3CG/CXCL8/CCL8/CCR8/XCR1/SHC3/CCL23/CCL13/GNG2/CCL7/CCL26/CXCR2/CCL11/CCL24/CXCR1/PPBP
KEGG_AUTOIMMUNE_THYROID_DISEASE	KEGG_AUTOIMMUNE_THYROID_DISEASE	31	-0.538328	-1.82957	0.00322314	0.0265177	0.021282	4868	tags=42%, list=21%, signal=33%	HLA-DRB5/CD40/TPO/HLA-DMB/HLA-DMA/CTLA4/PRF1/GZMB/CD80/CD86/TSHR/CD28/IL10
KEGG_ASTHMA	KEGG_ASTHMA	20	-0.598341	-1.82667	0.00388367	0.0281178	0.0225662	2845	tags=45%, list=12%, signal=39%	HLA-DRB5/CD40/HLA-DMB/HLA-DMA/FCER1G/TNF/MS4A2/CCL11/IL10
KEGG_PROTEASOME	KEGG_PROTEASOME	41	-0.484303	-1.77869	0.00211783	0.0182537	0.0146497	11902	tags=100%, list=52%, signal=48%	PSME4/PSMB10/PSMD13/PSMC4/PSMB8/PSMB2/PSMA5/PSME2/PSMB7/PSMC6/PSME1/PSMD3/PSMA1/PSME3/PSMC3/PSMD6/PSMA2/PSMF1/PSMA4/PSMC5/PSMD4/PSMB4/PSMB3/PSMD12/PSMD11/PSMB6/PSMB1/PSMD14/PSMD8/PSMC2/PSMB9/PSMD7/PSMA3/PSMC1/PSMD2/PSMB5/PSMA7/PSMD1/POMP/PSMA6
KEGG_CYTOKINE_CYTOKINE_RECEPTOR_INTERACTION	KEGG_CYTOKINE_CYTOKINE_RECEPTOR_INTERACTION	204	-0.378743	-1.75533	5.04232e-07	4.5633e-05	3.66232e-05	3304	tags=36%, list=14%, signal=31%	TNFRSF10C/IL6R/IL15/CSF1/CCR7/CCL20/LTA/TGFB1/CCL4/PDGFRA/CXCL11/CXCL12/TNFSF13B/IL15RA/TGFBR2/TNFRSF1B/IL1R1/VEGFB/CCL2/KDR/TNF/LEPR/PDGFRB/TNFSF14/PLEKHO2/CSF1R/VEGFC/IL12RB2/CSF2RB/CCL3/CNTFR/CCR4/ACVRL1/FLT1/HGF/CCL14/CSF2RA/TNFRSF4/IL10RA/IL21R/CCL18/INHBA/CCR1/GDF5/CCR10/TNFRSF8/CXCL8/CCL8/OSM/CCR8/XCR1/TNFSF4/TNFSF8/TNFRSF9/IL2RA/IL6/CCL23/CCL13/BMP2/GHR/CCL7/CCL26/CSF3/IL20RB/LEP/IL1A/CXC…
KEGG_HEMATOPOIETIC_CELL_LINEAGE	KEGG_HEMATOPOIETIC_CELL_LINEAGE	73	-0.429264	-1.72632	0.000585319	0.00882856	0.00708544	3971	tags=48%, list=17%, signal=40%	FCGR1A/IL1B/IL3RA/CD55/CD1A/CD37/TFRC/CD1D/CD1C/CD14/MS4A1/CD1B/IL6R/CSF1/CD4/IL1R1/TNF/CD34/CSF1R/ITGA5/CSF2RA/CD19/ITGAM/ITGA1/ITGB3/CD36/CD38/IL2RA/IL6/CD33/CSF3/THPO/IL1A/CR1/FCER2
KEGG_GLYCOLYSIS_GLUCONEOGENESIS	KEGG_GLYCOLYSIS_GLUCONEOGENESIS	48	-0.459399	-1.72382	0.00183802	0.016634	0.0133498	4236	tags=44%, list=18%, signal=36%	ENO3/LDHA/PGAM1/PDHA1/GPI/ALDH3B1/DLD/ALDH1B1/DLAT/ALDOC/PGM1/ACSS2/PCK2/HK2/GALM/ALDH2/ADH1B/ADH1C/HK3/PCK1/ADH1A
KEGG_PANTOTHENATE_AND_COA_BIOSYNTHESIS	KEGG_PANTOTHENATE_AND_COA_BIOSYNTHESIS	14	-0.625205	-1.72068	0.0112876	0.0668275	0.053633	2363	tags=43%, list=10%, signal=38%	ENPP1/DPYD/ENPP3/BCAT1/VNN2/VNN1
KEGG_FC_EPSILON_RI_SIGNALING_PATHWAY	KEGG_FC_EPSILON_RI_SIGNALING_PATHWAY	64	-0.434215	-1.70922	0.00122703	0.0130643	0.0104848	3389	tags=30%, list=15%, signal=25%	VAV1/PRKCD/PLA2G2D/PIK3CA/MAP2K1/FCER1G/LCP2/FYN/TNF/MAPK11/PRKCB/BTK/PIK3R5/PIK3CG/MAPK12/MS4A2/PLA2G5/PLA2G2A/MAPK10
KEGG_MELANOMA	KEGG_MELANOMA	58	-0.434639	-1.69002	0.00139482	0.0132875	0.010664	3273	tags=26%, list=14%, signal=22%	FGF2/PDGFRA/PIK3CA/MAP2K1/PDGFRB/FGF7/HGF/FGF10/FGF9/PIK3R5/MITF/PIK3CG/IGF1/FGF18/FGF16
KEGG_GRAFT_VERSUS_HOST_DISEASE	KEGG_GRAFT_VERSUS_HOST_DISEASE	32	-0.486554	-1.66126	0.0087206	0.0563724	0.0452422	4354	tags=38%, list=19%, signal=30%	IL1B/HLA-DMB/HLA-DMA/KLRD1/PRF1/GZMB/CD80/TNF/CD86/IL6/CD28/IL1A
KEGG_BETA_ALANINE_METABOLISM	KEGG_BETA_ALANINE_METABOLISM	17	-0.56766	-1.65632	0.0327994	0.155637	0.124908	3687	tags=53%, list=16%, signal=45%	ECHS1/ALDH1B1/DPYD/ACADM/EHHADH/MLYCD/ALDH2/AOC3/AOC2
KEGG_NATURAL_KILLER_CELL_MEDIATED_CYTOTOXICITY	KEGG_NATURAL_KILLER_CELL_MEDIATED_CYTOTOXICITY	103	-0.382617	-1.64265	0.00088732	0.0100378	0.00805593	4078	tags=33%, list=18%, signal=27%	MICB/PPP3CB/PTPN11/CHP1/NFATC1/ITGB2/KIR2DL4/TNFRSF10D/ICAM1/KLRD1/VAV1/SH2D1A/TNFRSF10C/TYROBP/PIK3CA/HCST/MAP2K1/PRF1/RAET1G/FCER1G/LCP2/FYN/GZMB/TNF/ICAM2/PRKCB/PIK3R5/NCR3/PIK3CG/ULBP2/SHC3/RAET1L/SH2D1B/FCGR3B
KEGG_COMPLEMENT_AND_COAGULATION_CASCADES	KEGG_COMPLEMENT_AND_COAGULATION_CASCADES	55	-0.417983	-1.61406	0.00376976	0.0281178	0.0225662	4059	tags=55%, list=18%, signal=45%	PROC/CFI/SERPING1/BDKRB2/PLAU/F3/C1S/C1QC/C1QB/C3/C1QA/PLAUR/F8/C4BPB/SERPINE1/C3AR1/VWF/THBD/C7/TFPI/CFD/C2/F10/CFH/F5/F13A1/C5AR1/MASP1/CR1/C6
KEGG_TGF_BETA_SIGNALING_PATHWAY	KEGG_TGF_BETA_SIGNALING_PATHWAY	79	-0.383788	-1.5936	0.00363494	0.0281178	0.0225662	3155	tags=27%, list=14%, signal=23%	TGFB1/BMP8A/TGFBR2/ID1/THBS2/ID3/PITX2/TNF/DCN/ACVRL1/INHBA/GDF5/COMP/PPP2R1B/LEFTY2/CDKN2B/BMP6/THBS4/SMAD6/BMP2/ACVR1C
KEGG_CITRATE_CYCLE_TCA_CYCLE	KEGG_CITRATE_CYCLE_TCA_CYCLE	29	-0.477561	-1.5909	0.0114456	0.0668275	0.053633	4995	tags=72%, list=22%, signal=57%	SUCLG1/SDHD/SDHC/SDHB/SUCLG2/DLST/PDHA1/SDHA/OGDH/IDH1/DLD/ACO2/SUCLA2/DLAT/CS/MDH1/PCK2/IDH3A/PC/ACO1/PCK1
KEGG_PRION_DISEASES	KEGG_PRION_DISEASES	31	-0.464252	-1.57781	0.033535	0.155637	0.124908	3633	tags=35%, list=16%, signal=30%	NOTCH1/C1QC/C1QB/C1QA/MAP2K1/LAMC1/FYN/C7/IL6/IL1A/C6
KEGG_GLYCEROLIPID_METABOLISM	KEGG_GLYCEROLIPID_METABOLISM	35	-0.441163	-1.54659	0.0255875	0.125172	0.100458	3880	tags=40%, list=17%, signal=33%	PNPLA3/AGPAT4/ALDH1B1/CEL/LIPG/DGAT1/ALDH2/AGPAT2/MGLL/DGAT2/LPL/GPAM/GLYCTK/DGKI
KEGG_NEUROACTIVE_LIGAND_RECEPTOR_INTERACTION	KEGG_NEUROACTIVE_LIGAND_RECEPTOR_INTERACTION	147	-0.33644	-1.5068	0.000792796	0.0095664	0.0076776	2787	tags=39%, list=12%, signal=34%	LPAR1/P2RY1/PTGER4/SSTR1/F2RL3/GRIA3/LEPR/ADRA2C/S1PR1/C3AR1/S1PR4/PTGER2/APLNR/HTR7/PTAFR/CYSLTR1/CYSLTR2/ADRA2A/GABRA3/AVPR2/P2RY6/OPRD1/FPR3/ADRB2/TSHR/FPR1/PTGFR/CTSG/HRH2/TBXA2R/ADCYAP1R1/HRH1/GABRE/PTGDR/CHRNA1/CALCRL/CNR1/PTGER3/AGTR1/GHR/C5AR1/PTGIR/P2RX1/AVPR1A/NPY5R/P2RY14/LEP/PTH1R/FPR2/HTR2B/P2RX6/ADRA1B/ADRB1/NMUR1/GRIA1/ADRA1A/GLP2R
KEGG_DILATED_CARDIOMYOPATHY	KEGG_DILATED_CARDIOMYOPATHY	74	-0.371603	-1.49694	0.00691846	0.0463793	0.0372221	2295	tags=30%, list=10%, signal=27%	ITGA11/CACNA2D3/ITGA5/ADCY7/ADCY4/SGCD/ITGA1/LAMA2/CACNA2D1/ITGB3/SLC8A1/CACNA2D4/SGCA/TTN/ITGA7/ITGA8/DES/PLN/IGF1/ADRB1/MYL3/SGCG
KEGG_RIBOSOME	KEGG_RIBOSOME	85	-0.352653	-1.46085	0.00921895	0.0575389	0.0461784	13769	tags=98%, list=60%, signal=39%	RPL22L1/RPS19/RPL36/RPL18/RPS3/RPS7/RPS5/RPS3A/RPS28/RPL39/RPL13/RPL18A/RPL31/RPL27A/RPL41/RPS4X/RPL3/RPL34/RPS15/RPL12/RPS9/RPL10A/RPS18/RPS10/RPS27A/RPL37/RPS8/RPL24/RPS21/RPL14/RPL28/RPS2/RPL26/RPL35A/RPL35/RPL5/RPL22/RPL13A/RPL8/RPS15A/RSL24D1/RPS6/RPL37A/RPL9/RPS24/RPL6/RPS17/RPL10/FAU/RPL21/RPL7A/RPS29/RPSA/RPLP0/RPS27/RPL15/RPS16/RPL11/RPLP1/RPS23/RPL29/RPL19/RPL23A/RPL38/RPS11/RPS13/RPL4/…
KEGG_ABC_TRANSPORTERS	KEGG_ABC_TRANSPORTERS	39	-0.398444	-1.448	0.0345596	0.156382	0.125506	1210	tags=26%, list=5%, signal=24%	ABCD1/ABCA1/ABCB4/ABCA9/ABCA6/ABCC2/ABCC6/ABCA8/ABCC9/ABCD2
KEGG_VEGF_SIGNALING_PATHWAY	KEGG_VEGF_SIGNALING_PATHWAY	64	-0.35899	-1.41311	0.022733	0.117562	0.0943505	4261	tags=28%, list=18%, signal=23%	PTGS2/PLA2G4A/PPP3CB/HSPB1/CHP1/NFATC1/PLA2G2D/PIK3CA/MAP2K1/KDR/MAPK11/PRKCB/NOS3/PIK3R5/PIK3CG/MAPK12/PLA2G5/PLA2G2A
KEGG_HYPERTROPHIC_CARDIOMYOPATHY_HCM	KEGG_HYPERTROPHIC_CARDIOMYOPATHY_HCM	68	-0.348413	-1.38974	0.0182214	0.0970021	0.0778499	2521	tags=31%, list=11%, signal=28%	TNF/ACE/ITGA11/CACNA2D3/ITGA5/SGCD/ITGA1/LAMA2/CACNA2D1/ITGB3/SLC8A1/CACNA2D4/SGCA/TTN/ITGA7/IL6/ITGA8/DES/IGF1/MYL3/SGCG
KEGG_PROPANOATE_METABOLISM	KEGG_PROPANOATE_METABOLISM	29	-0.416973	-1.38906	0.0492428	0.207278	0.166353	4243	tags=66%, list=18%, signal=54%	ALDH3A2/SUCLG1/PCCB/SUCLG2/ACACA/LDHA/ECHS1/PCCA/ALDH1B1/SUCLA2/ALDH6A1/ACADM/EHHADH/ACSS2/MLYCD/ACAT1/ALDH2/ACSS3/ACACB
KEGG_FC_GAMMA_R_MEDIATED_PHAGOCYTOSIS	KEGG_FC_GAMMA_R_MEDIATED_PHAGOCYTOSIS	87	-0.323497	-1.34928	0.0244774	0.123067	0.0987686	4262	tags=32%, list=18%, signal=26%	ARPC1B/PLA2G4A/GAB2/ASAP2/DNM1/PTPRC/PLD1/AMPH/DNM3/WAS/VAV1/GSN/PRKCD/WASF3/PIK3CA/ASAP1/HCK/MAP2K1/DOCK2/FCGR2A/CFL2/PRKCB/NCF1/PIK3R5/SCIN/PIK3CG/FCGR2C/FCGR2B
KEGG_FOCAL_ADHESION	KEGG_FOCAL_ADHESION	186	-0.289479	-1.33747	0.00539017	0.0375238	0.0301151	3088	tags=28%, list=13%, signal=25%	PDGFRA/PIK3CA/COL6A2/MAP2K1/LAMC1/RAP1B/COL6A1/VEGFB/COL1A1/THBS2/LAMB1/COL4A2/CAV2/COL3A1/MYLPF/FYN/ACTN2/COL1A2/KDR/CAV1/PDGFRB/VEGFC/ITGA11/VWF/ITGA5/PRKCB/PARVB/FN1/FLT1/COL4A1/COL6A3/HGF/COL11A1/COL5A1/COL5A2/COMP/ITGA1/PIK3R5/LAMA2/FLNC/TNXB/PIK3CG/ITGB3/TLN2/LAMA4/SHC3/ITGA7/THBS4/IBSP/ITGA8/COL5A3/IGF1/MAPK10
KEGG_CALCIUM_SIGNALING_PATHWAY	KEGG_CALCIUM_SIGNALING_PATHWAY	136	-0.303167	-1.32812	0.0151272	0.0855634	0.0686697	2025	tags=23%, list=9%, signal=21%	ADCY7/HTR7/PRKCB/PTAFR/CYSLTR1/ADCY4/TNNC2/CYSLTR2/NOS3/ADRB2/PDE1A/SLC8A1/CD38/PTGFR/HRH2/TBXA2R/HRH1/BST1/PHKG1/PTGER3/CACNA1H/AGTR1/P2RX1/AVPR1A/PLN/HTR2B/PDE1B/P2RX6/ADRA1B/ADRB1/ADRA1A
KEGG_B_CELL_RECEPTOR_SIGNALING_PATHWAY	KEGG_B_CELL_RECEPTOR_SIGNALING_PATHWAY	72	-0.317555	-1.28967	0.0397203	0.17535	0.140729	4647	tags=28%, list=20%, signal=22%	PPP3R1/PPP3CC/CD81/IFITM1/PPP3CB/CHP1/NFATC1/FOS/VAV1/PIK3AP1/RASGRP3/PIK3CA/MAP2K1/PRKCB/BTK/CD19/PIK3R5/PIK3CG/LILRB3/FCGR2B
KEGG_GLYCOSPHINGOLIPID_BIOSYNTHESIS_LACTO_AND_NEOLACTO_SERIES	KEGG_GLYCOSPHINGOLIPID_BIOSYNTHESIS_LACTO_AND_NEOLACTO_SERIES	25	0.546974	1.43095	0.0453972	0.19564	0.157013	2899	tags=24%, list=13%, signal=21%	FUT9/B3GALT1/B3GALT5/ST8SIA1/B3GNT3/FUT6
KEGG_ERBB_SIGNALING_PATHWAY	KEGG_ERBB_SIGNALING_PATHWAY	81	0.456081	1.44593	0.0166686	0.0914249	0.0733738	2807	tags=16%, list=12%, signal=14%	CAMK2B/NRG3/ERBB4/NRG1/EREG/EGF/PAK3/CBLC/AREG/SHC4/ERBB3/NRG2/TGFA
KEGG_OLFACTORY_TRANSDUCTION	KEGG_OLFACTORY_TRANSDUCTION	27	0.666913	1.76888	0.000663935	0.00924402	0.00741887	2083	tags=33%, list=9%, signal=30%	CAMK2B/OR7A5/OR7C1/CALML3/CLCA4/PDE1C/OR2W3/GUCA1B/OR2A7

## Sheet: CHADL
ID	Description	setSize	enrichmentScore	NES	pvalue	p.adjust	qvalue	rank	leading_edge	core_enrichment
KEGG_PROTEASOME	KEGG_PROTEASOME	41	-0.701471	-2.50634	2.61982e-08	2.35784e-06	1.86145e-06	5619	tags=73%, list=24%, signal=55%	PSMC6/PSMB3/PSMB5/PSMB7/PSME3/PSMA7/PSMD8/PSMB1/PSMB4/PSMC1/PSMA1/PSMD7/PSMC4/PSMD2/PSME2/PSMA3/PSMC2/PSMD1/PSMA4/PSME4/PSMD11/PSMD12/POMP/PSMA6/PSMA5/PSMB2/PSMB9/PSMA2/PSMD14/IFNG
KEGG_GRAFT_VERSUS_HOST_DISEASE	KEGG_GRAFT_VERSUS_HOST_DISEASE	32	-0.734635	-2.50251	1.52804e-07	6.87617e-06	5.42855e-06	2630	tags=38%, list=11%, signal=33%	HLA-DQA2/CD28/KLRC1/PRF1/KLRD1/TNF/CD86/FASLG/GZMB/CD80/IL1A/IFNG
KEGG_ALLOGRAFT_REJECTION	KEGG_ALLOGRAFT_REJECTION	31	-0.738349	-2.48242	2.84015e-07	1.02245e-05	8.07201e-06	2630	tags=35%, list=11%, signal=31%	HLA-DQA2/CD28/PRF1/TNF/CD86/IL12A/FASLG/GZMB/IL10/CD80/IFNG
KEGG_CELL_CYCLE	KEGG_CELL_CYCLE	122	-0.615792	-2.47583	1e-10	1.8e-08	1.42105e-08	3606	tags=40%, list=16%, signal=34%	CCNB3/ORC3/ORC5/SMC1B/HDAC2/ANAPC1/YWHAG/CDKN2D/MAD2L2/RBL1/PRKDC/MCM2/MCM6/MCM4/CDKN2B/CHEK2/CDK6/CDC25B/E2F5/E2F3/SKP2/DBF4/E2F1/CCNB1/CHEK1/CDC7/CCNA1/CCNE2/MAD2L1/CDC20/CCNB2/PTTG1/CDC45/CDKN2A/CDC6/CCNA2/PLK1/CDK1/ORC6/PKMYT1/BUB1B/BUB1/CCNE1/TTK/ESPL1/CDC25A/ORC1/CDC25C/E2F2
KEGG_TYPE_I_DIABETES_MELLITUS	KEGG_TYPE_I_DIABETES_MELLITUS	35	-0.694761	-2.39103	7.11224e-07	1.49851e-05	1.18304e-05	2630	tags=34%, list=11%, signal=30%	HLA-DQA2/CD28/PRF1/TNF/CD86/LTA/IL12A/FASLG/GZMB/CD80/IL1A/IFNG
KEGG_DNA_REPLICATION	KEGG_DNA_REPLICATION	35	-0.691719	-2.38056	7.49257e-07	1.49851e-05	1.18304e-05	4489	tags=69%, list=19%, signal=55%	POLD2/MCM7/POLE3/RFC5/PCNA/RNASEH2B/POLA1/RFC2/SSBP1/POLE/RPA3/POLA2/PRIM1/RNASEH1/RNASEH2A/FEN1/MCM2/MCM6/MCM4/RFC3/RFC4/PRIM2/POLE2/DNA2
KEGG_LEISHMANIA_INFECTION	KEGG_LEISHMANIA_INFECTION	68	-0.555096	-2.16151	3.68463e-07	1.07951e-05	8.52247e-06	2752	tags=26%, list=12%, signal=23%	JAK2/HLA-DQA2/ITGAM/STAT1/FCGR3A/ITGA4/PRKCB/NCF2/FCGR2A/TNF/NCF1/FCGR1A/IL12A/FCGR2C/IL10/IL1A/FCGR3B/IFNG
KEGG_NOD_LIKE_RECEPTOR_SIGNALING_PATHWAY	KEGG_NOD_LIKE_RECEPTOR_SIGNALING_PATHWAY	59	-0.570545	-2.14707	4.19811e-07	1.07951e-05	8.52247e-06	2315	tags=25%, list=10%, signal=23%	PSTPIP1/NOD2/RIPK2/PYDC1/IL18/CCL8/TNF/NLRC4/CCL13/CXCL1/CXCL8/MEFV/CCL7/CCL11/CASP5
KEGG_HOMOLOGOUS_RECOMBINATION	KEGG_HOMOLOGOUS_RECOMBINATION	24	-0.683783	-2.13323	5.31265e-05	0.000869343	0.000686323	756	tags=29%, list=3%, signal=28%	RAD54B/EME1/XRCC2/BLM/RAD51/BRCA2/RAD54L
KEGG_ANTIGEN_PROCESSING_AND_PRESENTATION	KEGG_ANTIGEN_PROCESSING_AND_PRESENTATION	59	-0.56162	-2.11348	8.43768e-07	1.51878e-05	1.19904e-05	5608	tags=44%, list=24%, signal=33%	HSPA1B/HSPA8/CALR/B2M/HLA-DMA/HSPA4/PSME3/CTSB/CD4/HLA-DMB/LGMN/CTSL/HLA-DQA1/PSME2/RFX5/CTSS/CIITA/HLA-DQA2/KLRC1/TAP1/TAP2/KLRD1/LTA/HSPA6/IFI30/KIR2DL4
KEGG_AUTOIMMUNE_THYROID_DISEASE	KEGG_AUTOIMMUNE_THYROID_DISEASE	31	-0.627875	-2.111	0.000119362	0.00179043	0.0014135	2630	tags=32%, list=11%, signal=29%	HLA-DQA2/CD28/PRF1/CD86/CTLA4/TSHR/FASLG/GZMB/IL10/CD80
KEGG_NATURAL_KILLER_CELL_MEDIATED_CYTOTOXICITY	KEGG_NATURAL_KILLER_CELL_MEDIATED_CYTOTOXICITY	103	-0.494426	-2.06539	6.82026e-08	4.09216e-06	3.23065e-06	2591	tags=24%, list=11%, signal=22%	KLRC1/FCER1G/KRAS/FCGR3A/PIK3R5/ICAM1/PRKCB/PRF1/LCP2/KLRD1/CD244/NCR3/SHC3/TNF/PIK3CG/SH2D1A/MICB/SH2D1B/FASLG/GZMB/ULBP2/ULBP1/FCGR3B/IFNG/KIR2DL4
KEGG_MISMATCH_REPAIR	KEGG_MISMATCH_REPAIR	22	-0.564376	-1.75393	0.00710742	0.044115	0.0348277	4876	tags=55%, list=21%, signal=43%	POLD3/POLD2/MSH2/RFC5/PCNA/MSH6/RFC2/SSBP1/RPA3/RFC3/RFC4/EXO1
KEGG_SYSTEMIC_LUPUS_ERYTHEMATOSUS	KEGG_SYSTEMIC_LUPUS_ERYTHEMATOSUS	50	-0.454729	-1.67652	0.00173081	0.0144047	0.0113721	1751	tags=32%, list=8%, signal=30%	HLA-DQA2/CD28/FCGR3A/FCGR2A/TNF/C2/CD86/FCGR2B/FCGR1A/FCGR2C/C6/ACTN2/IL10/CD80/FCGR3B/IFNG
KEGG_PANTOTHENATE_AND_COA_BIOSYNTHESIS	KEGG_PANTOTHENATE_AND_COA_BIOSYNTHESIS	14	-0.607294	-1.6663	0.0343967	0.153773	0.1214	1106	tags=29%, list=5%, signal=27%	PANK1/VNN1/VNN2/BCAT1
KEGG_BASAL_TRANSCRIPTION_FACTORS	KEGG_BASAL_TRANSCRIPTION_FACTORS	32	-0.485604	-1.65419	0.00785081	0.0471048	0.037188	6532	tags=53%, list=28%, signal=38%	TAF10/GTF2I/GTF2A1/GTF2F2/GTF2A2/TAF11/GTF2H3/TAF9/TAF12/TBPL1/TAF2/TAF4B/GTF2E1/TAF13/GTF2E2/TAF5/TAF7L
KEGG_RIBOSOME	KEGG_RIBOSOME	85	-0.415701	-1.65095	0.00017044	0.00235994	0.00186311	13498	tags=100%, list=59%, signal=42%	RPL13/RPS9/RPS27L/RPS15/RPL41/RPL36/RPL18/RPS3/RPL34/RPLP1/RPS28/FAU/RPL10A/RPL13A/RPL9/RPS17/RPL14/RPL29/RPL31/RPL19/RPL23/RPS4X/RPL15/RSL24D1/RPL26/RPS3A/RPL11/RPL4/RPS18/RPL36AL/RPS25/RPS23/RPL27A/RPL37A/RPL17/RPL8/RPL22/RPS21/RPL10/RPS5/RPL23A/RPL7A/RPS10/RPS11/RPL5/RPS29/RPS8/RPL21/RPS19/RPS15A/RPL6/RPL24/RPLP2/RPL18A/RPL12/RPL32/RPS6/RPL35A/RPL37/RPS27A/RPLP0/RPL28/RPS27/RPS2/RPL35/RPL27/RP…
KEGG_TOLL_LIKE_RECEPTOR_SIGNALING_PATHWAY	KEGG_TOLL_LIKE_RECEPTOR_SIGNALING_PATHWAY	84	-0.413563	-1.61536	0.000316613	0.00379936	0.00299949	1677	tags=17%, list=7%, signal=16%	STAT1/PIK3R5/TNF/PIK3CG/CD86/CXCL9/TLR6/IL12A/CXCL10/CXCL8/LBP/TLR8/CXCL11/CD80
KEGG_REGULATION_OF_AUTOPHAGY	KEGG_REGULATION_OF_AUTOPHAGY	20	-0.527134	-1.60312	0.0211183	0.112509	0.088823	51	tags=20%, list=0%, signal=20%	ATG3/ATG4C/ATG4A/IFNG
KEGG_ASTHMA	KEGG_ASTHMA	20	-0.518783	-1.57772	0.0257182	0.132265	0.10442	2630	tags=25%, list=11%, signal=22%	HLA-DQA2/FCER1G/TNF/IL10/CCL11
KEGG_OOCYTE_MEIOSIS	KEGG_OOCYTE_MEIOSIS	102	-0.380297	-1.57271	0.000623829	0.0066267	0.0052316	1244	tags=16%, list=5%, signal=15%	FBXO5/CCNB1/CCNE2/MAD2L1/AURKA/CDC20/CCNB2/PTTG1/PLK1/CDK1/PKMYT1/BUB1/CCNE1/ESPL1/CDC25C/FBXO43
KEGG_RNA_DEGRADATION	KEGG_RNA_DEGRADATION	53	-0.418965	-1.55996	0.00380124	0.0263163	0.020776	6067	tags=51%, list=26%, signal=38%	EXOSC9/EXOSC5/CNOT4/HSPA9/ENO1/C1D/EXOSC1/LSM2/XRN1/ZCCHC7/EXOSC2/PAPOLG/CNOT10/CNOT7/CNOT6/EXOSC8/LSM3/HSPD1/LSM4/LSM5/LSM6/ENO3/EXOSC3/LSM8/PATL1/LSM1/PNPT1
KEGG_CITRATE_CYCLE_TCA_CYCLE	KEGG_CITRATE_CYCLE_TCA_CYCLE	29	-0.469917	-1.548	0.0212517	0.112509	0.088823	5560	tags=38%, list=24%, signal=29%	ACO1/DLAT/MDH1/MDH2/PDHA1/FH/SDHC/SDHB/CS/DLD/OGDHL
KEGG_PROGESTERONE_MEDIATED_OOCYTE_MATURATION	KEGG_PROGESTERONE_MEDIATED_OOCYTE_MATURATION	80	-0.380818	-1.50158	0.00145043	0.0130539	0.0103057	1874	tags=19%, list=8%, signal=17%	CDC25B/ADCY7/PIK3CG/PDE3A/CCNB1/CCNA1/MAD2L1/CCNB2/CCNA2/PLK1/CDK1/PKMYT1/BUB1/CDC25A/CDC25C
KEGG_CYTOSOLIC_DNA_SENSING_PATHWAY	KEGG_CYTOSOLIC_DNA_SENSING_PATHWAY	38	-0.404253	-1.40508	0.0310666	0.147158	0.116177	5356	tags=47%, list=23%, signal=36%	POLR3D/IKBKE/TBK1/ADAR/POLR1D/POLR3A/POLR3K/POLR3B/CHUK/DDX58/IL1B/POLR3F/CCL4/IL18/POLR3G/ZBP1/CXCL10/AIM2
KEGG_TRYPTOPHAN_METABOLISM	KEGG_TRYPTOPHAN_METABOLISM	33	-0.400783	-1.38218	0.0359077	0.153773	0.1214	2005	tags=27%, list=9%, signal=25%	AADAT/DDC/KMO/AOC1/IL4I1/KYNU/IDO1/OGDHL/TDO2
KEGG_CHEMOKINE_SIGNALING_PATHWAY	KEGG_CHEMOKINE_SIGNALING_PATHWAY	166	-0.321364	-1.33775	0.000625855	0.0066267	0.0052316	2799	tags=22%, list=12%, signal=20%	GNAI3/GNG8/JAK2/KRAS/STAT1/ITK/PIK3R5/DOCK2/HCK/PRKCB/CXCR6/CCR4/CCR5/ADCY7/CCL8/SHC3/GNGT2/NCF1/CCL18/CCL13/PIK3CG/CCR1/CXCL9/PPBP/CXCL13/CXCL10/CXCL1/GNG4/CXCL8/CXCR1/CXCL6/CXCL11/CCR8/CXCL5/CCL7/CCL11/CCL20
KEGG_PANCREATIC_CANCER	KEGG_PANCREATIC_CANCER	68	-0.329856	-1.28444	0.0403328	0.161331	0.127367	2513	tags=16%, list=11%, signal=14%	KRAS/STAT1/PIK3R5/CDK6/E2F3/PIK3CG/E2F1/CDKN2A/RAD51/BRCA2/E2F2
KEGG_T_CELL_RECEPTOR_SIGNALING_PATHWAY	KEGG_T_CELL_RECEPTOR_SIGNALING_PATHWAY	98	-0.302588	-1.21589	0.0361791	0.153773	0.1214	2783	tags=15%, list=12%, signal=14%	PTPRC/CD28/KRAS/ITK/PIK3R5/CD3G/LCP2/PRKCQ/TNF/PIK3CG/PDCD1/CTLA4/ICOS/IL10/IFNG
KEGG_NEUROACTIVE_LIGAND_RECEPTOR_INTERACTION	KEGG_NEUROACTIVE_LIGAND_RECEPTOR_INTERACTION	147	0.436061	1.29795	0.0345528	0.153773	0.1214	4952	tags=35%, list=21%, signal=28%	NPY2R/GRIK1/GRIA4/GLRA3/GRIN2A/DRD2/OXTR/GRIK5/GRPR/GRIA2/CALCR/HTR2A/CHRM1/GRIN1/GRIK3/MCHR1/ADRA2B/CRHR1/AVPR2/GIPR/VIPR1/P2RX6/LEP/VIPR2/CHRNE/LHB/GLP1R/GRIN2C/CTSG/CHRNB2/OPRL1/GRID1/NPY1R/NMUR1/ADORA1/ADRA2C/GRIA1/GLRB/OPRD1/THRB/MC1R/PTH1R/F2RL1/ADRA2A/F2RL3/PTGER3/GABBR1/HTR1F/ADCYAP1R1/F2RL2/P2RX1/THRA
KEGG_CALCIUM_SIGNALING_PATHWAY	KEGG_CALCIUM_SIGNALING_PATHWAY	136	0.443507	1.31209	0.0367347	0.153773	0.1214	6741	tags=39%, list=29%, signal=28%	GRIN2A/OXTR/ERBB4/GRPR/CALML3/HTR2A/CHRM1/GRIN1/CAMK2B/RYR3/CACNA1D/ADCY1/PDE1C/MYLK/P2RX6/CACNA1C/ADCY2/GRIN2C/PLCB1/ITPR1/CACNA1G/TNNC1/NOS2/CALML6/PLCD3/RYR1/ADCY4/GNAL/ERBB3/PLCD1/ERBB2/TRPC1/PTGER3/P2RX1/RYR2/ADRB2/P2RX2/CALML5/PRKCA/AGTR1/EDNRB/CACNA1H/ITPR2/ATP2A3/SLC25A4/NOS3/ADCY9/TACR1/GNA14/SPHK1/LTB4R2/PLCE1/P2RX4
KEGG_COMPLEMENT_AND_COAGULATION_CASCADES	KEGG_COMPLEMENT_AND_COAGULATION_CASCADES	55	0.508362	1.39503	0.039517	0.161331	0.127367	4364	tags=31%, list=19%, signal=25%	FGG/FGB/C4BPA/F7/SERPINF2/SERPINA5/C4A/F10/C4B/KLKB1/PLAT/C4BPB/MASP2/CFD/C7/PROS1/SERPINA1
KEGG_ARACHIDONIC_ACID_METABOLISM	KEGG_ARACHIDONIC_ACID_METABOLISM	37	0.548268	1.42401	0.0288018	0.140603	0.111002	4484	tags=32%, list=19%, signal=26%	ALOX15/GPX2/JMJD7-PLA2G4B/ALOX15B/GGT6/CYP2C8/GGT1/CYP2J2/PLA2G6/GGT7/PTGDS/EPHX2
KEGG_RETINOL_METABOLISM	KEGG_RETINOL_METABOLISM	31	0.573036	1.45276	0.0289017	0.140603	0.111002	1777	tags=29%, list=8%, signal=27%	UGT2B15/CYP1A1/CYP26A1/UGT2B17/UGT2B11/UGT2B28/CYP2A6/ADH4/CYP2C8
KEGG_TYROSINE_METABOLISM	KEGG_TYROSINE_METABOLISM	34	0.573667	1.47044	0.0197549	0.111121	0.0877274	5270	tags=44%, list=23%, signal=34%	TAT/ALDH3A1/DCT/HPD/HGD/PNMT/TPO/ADH4/ADH1C/HEMK1/ALDH3B2/ALDH1A3/ADH1B/AOC3/MAOA
KEGG_VASCULAR_SMOOTH_MUSCLE_CONTRACTION	KEGG_VASCULAR_SMOOTH_MUSCLE_CONTRACTION	91	0.513376	1.481	0.00403951	0.0269301	0.0212606	6130	tags=34%, list=27%, signal=25%	KCNMB1/CALML3/CACNA1D/MYH11/ACTG2/JMJD7-PLA2G4B/ADCY1/MYLK/PPP1R14A/ADCY5/CACNA1C/ADCY2/KCNMA1/PLCB1/PLA2G6/ITPR1/CALML6/PPP1R12B/PRKG1/ADCY4/NPR1/ACTA2/NPR2/RAMP3/RAMP1/PLA2G10/MYL9/CALML5/PRKCA/AGTR1/ITPR2
KEGG_DRUG_METABOLISM_OTHER_ENZYMES	KEGG_DRUG_METABOLISM_OTHER_ENZYMES	29	0.596918	1.49681	0.0169251	0.0982746	0.0775852	1840	tags=21%, list=8%, signal=19%	UGT2B15/UGT2B17/UGT2B11/UGT2B28/CYP2A6/CES1
KEGG_LONG_TERM_POTENTIATION	KEGG_LONG_TERM_POTENTIATION	61	0.550107	1.53311	0.00345955	0.0249087	0.0196648	3225	tags=21%, list=14%, signal=18%	GRIN2A/GRIA2/CALML3/GRIN1/CAMK2B/ADCY1/CACNA1C/RAPGEF3/GRIN2C/PLCB1/ITPR1/CALML6/GRIA1
KEGG_STEROID_HORMONE_BIOSYNTHESIS	KEGG_STEROID_HORMONE_BIOSYNTHESIS	30	0.623651	1.57517	0.00592894	0.0381146	0.0300905	4657	tags=43%, list=20%, signal=35%	UGT2B15/CYP1A1/UGT2B17/AKR1D1/UGT2B11/UGT2B28/SULT2B1/CYP11A1/HSD17B3/HSD17B2/HSD17B8/HSD11B2/HSD17B1
KEGG_DRUG_METABOLISM_CYTOCHROME_P450	KEGG_DRUG_METABOLISM_CYTOCHROME_P450	42	0.610795	1.62382	0.00196981	0.0154159	0.0121704	5270	tags=50%, list=23%, signal=39%	UGT2B15/ALDH3A1/UGT2B17/GSTA1/FMO5/UGT2B11/GSTM5/UGT2B28/CYP2A6/ADH4/GSTO2/CYP2C8/GSTM2/ADH1C/ALDH3B2/ALDH1A3/FMO2/GSTM3/ADH1B/CYP2D6/MAOA
KEGG_METABOLISM_OF_XENOBIOTICS_BY_CYTOCHROME_P450	KEGG_METABOLISM_OF_XENOBIOTICS_BY_CYTOCHROME_P450	40	0.632629	1.6664	0.00132513	0.0125539	0.00991098	1989	tags=30%, list=9%, signal=27%	UGT2B15/CYP1A1/ALDH3A1/UGT2B17/GSTA1/UGT2B11/GSTM5/UGT2B28/ADH4/GSTO2/CYP2C8/GSTM2
KEGG_PORPHYRIN_AND_CHLOROPHYLL_METABOLISM	KEGG_PORPHYRIN_AND_CHLOROPHYLL_METABOLISM	26	0.675415	1.67528	0.00176057	0.0144047	0.0113721	1197	tags=19%, list=5%, signal=18%	UGT2B15/UGT2B17/FTMT/UGT2B11/UGT2B28
KEGG_ASCORBATE_AND_ALDARATE_METABOLISM	KEGG_ASCORBATE_AND_ALDARATE_METABOLISM	11	0.805576	1.67788	0.00247576	0.0185682	0.0146591	1197	tags=36%, list=5%, signal=34%	UGT2B15/UGT2B17/UGT2B11/UGT2B28
KEGG_PENTOSE_AND_GLUCURONATE_INTERCONVERSIONS	KEGG_PENTOSE_AND_GLUCURONATE_INTERCONVERSIONS	14	0.792142	1.72966	0.000748293	0.00748293	0.00590758	1197	tags=29%, list=5%, signal=27%	UGT2B15/UGT2B17/UGT2B11/UGT2B28
KEGG_OLFACTORY_TRANSDUCTION	KEGG_OLFACTORY_TRANSDUCTION	27	0.71042	1.7692	0.000275403	0.0035409	0.00279544	3755	tags=44%, list=16%, signal=37%	OR7C1/OR7A5/CALML3/CLCA4/CAMK2B/PDE1C/GUCA1B/OR2A7/CLCA2/CALML6/PRKG1/GNAL

## Sheet: GSTA1
ID	Description	setSize	enrichmentScore	NES	pvalue	p.adjust	qvalue	rank	leading_edge	core_enrichment
KEGG_CELL_CYCLE	KEGG_CELL_CYCLE	122	-0.612925	-2.61267	1e-10	1.79e-08	1.43158e-08	2877	tags=34%, list=12%, signal=30%	ANAPC11/MCM2/MCM6/CDKN2C/MCM4/E2F5/E2F3/RBL1/CDC25B/SMC1B/SKP2/CCNB3/DBF4/CDKN2B/CCNB1/CDKN2D/CHEK1/CDC7/E2F1/MAD2L1/CDC20/PTTG1/CCNB2/CDC6/TTK/PLK1/CCNA2/CDC45/CDK1/CDC25A/CDKN2A/BUB1/ORC1/CCNE2/BUB1B/ORC6/CCNE1/PKMYT1/E2F2/ESPL1/CDC25C
KEGG_PROTEASOME	KEGG_PROTEASOME	41	-0.710058	-2.58578	2.20391e-08	1.9725e-06	1.57753e-06	5955	tags=76%, list=26%, signal=56%	PSMB3/PSMC5/PSMB7/PSMD8/PSMD3/PSMB8/PSME2/PSMA3/PSMC3/PSMA1/POMP/PSMC2/PSMB5/PSMD7/PSMD4/PSMC4/PSMA5/PSMC1/PSMD11/PSMA7/PSMD1/PSMD12/PSMB4/PSMA4/PSMD2/PSMB2/PSMA2/PSMA6/PSMD14/PSMB9/IFNG
KEGG_ALLOGRAFT_REJECTION	KEGG_ALLOGRAFT_REJECTION	31	-0.741161	-2.44696	2.48805e-07	7.42268e-06	5.9364e-06	1562	tags=65%, list=7%, signal=60%	HLA-B/HLA-A/HLA-DMA/HLA-DQA2/HLA-DRB5/CD40/TNF/HLA-DQA1/HLA-F/HLA-DQB1/HLA-DMB/HLA-G/CD86/PRF1/CD28/IL10/FASLG/GZMB/CD80/IFNG
KEGG_DNA_REPLICATION	KEGG_DNA_REPLICATION	35	-0.681142	-2.34687	1.26053e-06	2.82043e-05	2.25568e-05	4698	tags=63%, list=20%, signal=50%	RPA3/POLD2/PRIM1/PCNA/MCM7/POLD3/RFC3/PRIM2/POLD1/MCM5/RNASEH1/RFC2/MCM2/MCM6/RFC4/POLE/MCM4/RNASEH2A/POLA2/FEN1/POLE2/DNA2
KEGG_GRAFT_VERSUS_HOST_DISEASE	KEGG_GRAFT_VERSUS_HOST_DISEASE	32	-0.699718	-2.34144	2.61609e-06	4.68281e-05	3.74514e-05	2609	tags=62%, list=11%, signal=55%	HLA-B/HLA-A/HLA-DMA/HLA-DQA2/HLA-DRB5/TNF/HLA-DQA1/HLA-F/HLA-DQB1/HLA-DMB/HLA-G/KLRD1/CD86/PRF1/IL1A/CD28/FASLG/GZMB/CD80/IFNG
KEGG_TYPE_I_DIABETES_MELLITUS	KEGG_TYPE_I_DIABETES_MELLITUS	35	-0.678246	-2.33689	1.42144e-06	2.82709e-05	2.26101e-05	1562	tags=26%, list=7%, signal=24%	CD86/PRF1/IL1A/CD28/LTA/FASLG/GZMB/CD80/IFNG
KEGG_ANTIGEN_PROCESSING_AND_PRESENTATION	KEGG_ANTIGEN_PROCESSING_AND_PRESENTATION	59	-0.595179	-2.30617	2.3502e-07	7.42268e-06	5.9364e-06	5856	tags=54%, list=25%, signal=41%	RFXANK/HLA-DRB1/CD8A/PDIA3/HSPA5/HLA-B/HLA-A/PSME2/HLA-DMA/B2M/HLA-DQA2/HLA-DRB5/CALR/HLA-DQA1/LGMN/CTSB/CD4/HLA-F/HLA-DQB1/CTSS/HLA-DMB/RFX5/CTSL/HLA-G/CIITA/TAP2/KLRD1/TAP1/HSPA6/IFI30/LTA/KIR2DL4
KEGG_AUTOIMMUNE_THYROID_DISEASE	KEGG_AUTOIMMUNE_THYROID_DISEASE	31	-0.67822	-2.23916	1.09927e-05	0.000151361	0.000121054	1562	tags=65%, list=7%, signal=60%	HLA-B/HLA-A/HLA-DMA/HLA-DQA2/HLA-DRB5/CD40/HLA-DQA1/HLA-F/HLA-DQB1/HLA-DMB/HLA-G/CD86/PRF1/TSHR/CD28/CTLA4/IL10/FASLG/GZMB/CD80
KEGG_NATURAL_KILLER_CELL_MEDIATED_CYTOTOXICITY	KEGG_NATURAL_KILLER_CELL_MEDIATED_CYTOTOXICITY	103	-0.514958	-2.14528	6.25569e-08	2.79942e-06	2.23888e-06	2872	tags=26%, list=12%, signal=23%	FCER1G/ITGAL/HCST/FCGR3A/HLA-G/VAV1/KLRD1/LCK/RAC3/PRKCB/ZAP70/PIK3R5/LCP2/ICAM1/MICB/PIK3CG/PRF1/NCR3/RAET1L/SH2D1A/FCGR3B/ULBP2/FASLG/ULBP1/GZMB/IFNG/KIR2DL4
KEGG_NOD_LIKE_RECEPTOR_SIGNALING_PATHWAY	KEGG_NOD_LIKE_RECEPTOR_SIGNALING_PATHWAY	59	-0.543572	-2.10621	5.58119e-06	8.32528e-05	6.65826e-05	2580	tags=20%, list=11%, signal=18%	RIPK2/IL18/NLRC4/PSTPIP1/CCL13/MAPK12/CCL8/CXCL8/MEFV/CASP5/CCL11/CCL7
KEGG_CITRATE_CYCLE_TCA_CYCLE	KEGG_CITRATE_CYCLE_TCA_CYCLE	29	-0.65008	-2.07926	0.000109963	0.00124022	0.000991881	6143	tags=69%, list=27%, signal=51%	ACLY/PCK2/IDH1/PC/MDH2/IDH2/OGDH/DLD/DLAT/ACO1/SDHB/SDHA/MDH1/PDHA1/FH/ACO2/CS/SDHC/IDH3A/OGDHL
KEGG_LEISHMANIA_INFECTION	KEGG_LEISHMANIA_INFECTION	68	-0.520296	-2.0686	4.33986e-06	7.06214e-05	5.64805e-05	5092	tags=47%, list=22%, signal=37%	ELK1/HLA-DMA/IFNGR2/MYD88/NFKBIB/HLA-DQA2/TGFB1/HLA-DRB5/TNF/HLA-DQA1/IRAK1/JAK2/ITGB2/HLA-DQB1/HLA-DMB/CR1/ITGA4/NCF4/FCGR3A/STAT1/PRKCB/ITGAM/FCGR2A/NCF2/MAPK12/IL1A/FCGR1A/NCF1/FCGR2C/IL10/FCGR3B/IFNG
KEGG_HOMOLOGOUS_RECOMBINATION	KEGG_HOMOLOGOUS_RECOMBINATION	24	-0.651389	-2.04182	0.000302111	0.00257514	0.00205951	1068	tags=54%, list=5%, signal=52%	RPA3/NBN/POLD2/TOP3A/POLD3/POLD1/XRCC2/EME1/BRCA2/RAD54B/BLM/RAD51/RAD54L
KEGG_SYSTEMIC_LUPUS_ERYTHEMATOSUS	KEGG_SYSTEMIC_LUPUS_ERYTHEMATOSUS	50	-0.53164	-1.97394	5.0426e-05	0.000644732	0.000515634	1577	tags=28%, list=7%, signal=26%	C8G/C6/CD86/FCGR2A/C2/FCGR2B/FCGR1A/CD28/FCGR2C/IL10/FCGR3B/CD80/ACTN2/IFNG
KEGG_PRIMARY_IMMUNODEFICIENCY	KEGG_PRIMARY_IMMUNODEFICIENCY	31	-0.56944	-1.88002	0.000893571	0.00615189	0.00492007	3548	tags=65%, list=15%, signal=55%	UNG/CD3E/CD40/CD4/CD3D/IKBKG/RFX5/DCLRE1C/JAK3/BTK/PTPRC/IL2RG/CIITA/TAP2/LCK/ZAP70/CD19/TAP1/ADA/ICOS
KEGG_PROGESTERONE_MEDIATED_OOCYTE_MATURATION	KEGG_PROGESTERONE_MEDIATED_OOCYTE_MATURATION	80	-0.455208	-1.87437	0.000110857	0.00124022	0.000991881	1911	tags=24%, list=8%, signal=22%	PIK3R5/CDC25B/CCNB3/PIK3CG/CCNB1/ADCY2/PDE3B/MAPK12/PDE3A/ADCY7/MAD2L1/CCNB2/PLK1/CCNA2/CDK1/CDC25A/BUB1/PKMYT1/CDC25C
KEGG_TOLL_LIKE_RECEPTOR_SIGNALING_PATHWAY	KEGG_TOLL_LIKE_RECEPTOR_SIGNALING_PATHWAY	84	-0.41397	-1.69106	0.000288513	0.00257514	0.00205951	3557	tags=23%, list=15%, signal=19%	IRF7/CCL3/MAP2K1/SPP1/IRF5/IKBKG/CCL4/STAT1/LBP/PIK3R5/CD86/PIK3CG/MAPK12/CXCL8/CXCL10/CXCL9/TLR8/CXCL11/CD80
KEGG_T_CELL_RECEPTOR_SIGNALING_PATHWAY	KEGG_T_CELL_RECEPTOR_SIGNALING_PATHWAY	98	-0.393776	-1.69012	0.000703194	0.00517787	0.00414108	3548	tags=22%, list=15%, signal=19%	CD3D/MAP2K1/IKBKG/CD247/RASGRP1/PTPRC/VAV1/LCK/ZAP70/CD3G/PIK3R5/LCP2/PIK3CG/PRKCQ/ITK/MAPK12/CD28/CTLA4/IL10/PDCD1/ICOS/IFNG
KEGG_OOCYTE_MEIOSIS	KEGG_OOCYTE_MEIOSIS	102	-0.398176	-1.65919	0.000145734	0.0015345	0.00122724	1795	tags=20%, list=8%, signal=18%	FBXO5/SMC1B/CCNB1/ADCY2/MAPK12/ADCY7/MAD2L1/CDC20/PTTG1/CCNB2/PLK1/AURKA/CDK1/BUB1/CCNE2/CCNE1/PKMYT1/ESPL1/CDC25C/FBXO43
KEGG_AMINO_SUGAR_AND_NUCLEOTIDE_SUGAR_METABOLISM	KEGG_AMINO_SUGAR_AND_NUCLEOTIDE_SUGAR_METABOLISM	40	-0.446919	-1.63071	0.0116168	0.0630123	0.050395	5417	tags=42%, list=24%, signal=33%	UXS1/UGP2/PMM2/NANP/PGM1/NANS/PGM3/GFPT1/PMM1/UAP1/GALE/HK2/GPI/NPL/GFPT2/RENBP/HK3
KEGG_RIBOSOME	KEGG_RIBOSOME	85	-0.391074	-1.61448	0.00132916	0.00881185	0.00704741	13464	tags=99%, list=58%, signal=41%	RPL41/RPL34/RPL13/RPS15A/RPL9/RPL15/RPL3/RPL26/RPL10A/RPL21/RPS3A/RPL31/RPL22/RPL18/RSL24D1/RPS9/RPS27L/RPL36A/RPL23/RPL5/RPS4X/RPS23/RPS29/RPL14/RPS25/RPL24/RPS5/RPL27A/RPS17/RPL35A/RPL13A/RPL32/RPL12/RPS3/RPS10/RPS15/RPL29/RPL37/RPS18/RPL11/RPS6/RPS8/RPL6/RPL27/RPS27A/RPS7/RPL19/RPS2/RPL10/RPL7A/RPL36/RPL37A/RPS26/RPLP1/RPL23A/RPL36AL/RPS24/RPS13/RPL4/RPL28/RPS11/RPL39/RPS12/RPL7/RPS21/FAU/RPS2…
KEGG_MISMATCH_REPAIR	KEGG_MISMATCH_REPAIR	22	-0.532747	-1.58795	0.0163458	0.081275	0.0650009	4813	tags=50%, list=21%, signal=40%	MSH2/RPA3/POLD2/MSH6/PCNA/POLD3/RFC3/POLD1/RFC2/RFC4/EXO1
KEGG_PYRIMIDINE_METABOLISM	KEGG_PYRIMIDINE_METABOLISM	91	-0.371771	-1.56087	0.00323826	0.0199879	0.0159856	4556	tags=34%, list=20%, signal=27%	POLR2J/POLD2/PRIM1/POLR2K/NT5M/POLR2H/POLR3K/RRM1/POLD3/NME2/PRIM2/POLD1/DTYMK/PNPT1/DCK/POLR1A/TXNRD1/NME1/POLE/POLA2/TYMP/CTPS1/POLR3G/TK1/PNP/UPP1/TYMS/POLE2/CDA/CMPK2/RRM2
KEGG_RNA_DEGRADATION	KEGG_RNA_DEGRADATION	53	-0.396328	-1.52636	0.0210146	0.101665	0.0813081	13930	tags=100%, list=60%, signal=40%	DCP1A/DCP1B/MPHOSPH6/WDR61/EXOSC6/DCP2/EDC4/EXOSC7/CNOT8/ENO2/PARN/C1D/EDC3/EXOSC10/TTC37/DDX6/DIS3/XRN2/CNOT4/EXOSC8/PAPOLA/CNOT2/PAPOLG/CNOT1/ZCCHC7/SKIV2L/CNOT6/EXOSC9/XRN1/CNOT7/CNOT3/CNOT10/EXOSC5/ENO1/HSPA9/LSM2/EXOSC1/LSM7/LSM8/LSM3/EXOSC2/LSM6/HSPD1/LSM5/EXOSC3/PATL1/LSM1/EXOSC4/DCPS/LSM4/PNPT1/ENO3
KEGG_CYTOSOLIC_DNA_SENSING_PATHWAY	KEGG_CYTOSOLIC_DNA_SENSING_PATHWAY	38	-0.420243	-1.50797	0.0270297	0.1257	0.100531	5005	tags=39%, list=22%, signal=31%	POLR3A/DDX58/ADAR/NFKBIB/CCL5/POLR3K/IKBKE/IRF7/IKBKG/CCL4/IL18/POLR3G/ZBP1/CXCL10/AIM2
KEGG_BASAL_TRANSCRIPTION_FACTORS	KEGG_BASAL_TRANSCRIPTION_FACTORS	32	-0.448522	-1.50087	0.0357175	0.152225	0.121744	11544	tags=97%, list=50%, signal=48%	TAF7/GTF2B/GTF2H2/STON1/GTF2H4/GTF2F1/GTF2A1/GTF2H1/GTF2H3/GTF2F2/TAF10/TAF9B/TAF1/TBPL1/TAF6L/GTF2I/TAF9/TAF4B/TAF6/TAF5L/GTF2E1/GTF2IRD1/TAF11/TAF4/GTF2A2/TAF13/TAF12/TAF2/GTF2E2/TAF5/TAF7L
KEGG_BASE_EXCISION_REPAIR	KEGG_BASE_EXCISION_REPAIR	34	-0.429277	-1.45368	0.0279307	0.1257	0.100531	4493	tags=32%, list=20%, signal=26%	POLD2/PCNA/POLD3/TDG/PARP1/POLD1/POLE/FEN1/POLE2/HMGB1P1/NEIL3
KEGG_P53_SIGNALING_PATHWAY	KEGG_P53_SIGNALING_PATHWAY	66	-0.365304	-1.43079	0.0136781	0.0699536	0.0559464	1613	tags=17%, list=7%, signal=16%	CCNB3/CCNB1/CHEK1/RPRM/CCNB2/CDK1/CDKN2A/CCNE2/RRM2/CCNE1/GTSE1
KEGG_FC_GAMMA_R_MEDIATED_PHAGOCYTOSIS	KEGG_FC_GAMMA_R_MEDIATED_PHAGOCYTOSIS	87	-0.335797	-1.37965	0.0280894	0.1257	0.100531	3483	tags=24%, list=15%, signal=21%	MAP2K1/ARPC5L/RPS6KB2/ASAP2/SCIN/MYO10/ASAP1/WAS/FCGR3A/PTPRC/VAV1/HCK/PRKCB/DOCK2/PIK3R5/FCGR2A/PIK3CG/FCGR2B/FCGR1A/NCF1/FCGR2C
KEGG_ARACHIDONIC_ACID_METABOLISM	KEGG_ARACHIDONIC_ACID_METABOLISM	37	0.558721	1.43456	0.0374574	0.155927	0.124705	5892	tags=46%, list=26%, signal=34%	GPX2/ALOX15/ALOX15B/GGT6/CYP2C8/CYP2J2/PLA2G10/JMJD7-PLA2G4B/GGT1/ALOX12/EPHX2/GGT7/PTGS2/ALOX5/PLA2G6/PTGDS/CYP2U1
KEGG_TERPENOID_BACKBONE_BIOSYNTHESIS	KEGG_TERPENOID_BACKBONE_BIOSYNTHESIS	14	0.69027	1.50143	0.0329114	0.143686	0.114915	129	tags=7%, list=1%, signal=7%	HMGCS2
KEGG_DRUG_METABOLISM_OTHER_ENZYMES	KEGG_DRUG_METABOLISM_OTHER_ENZYMES	29	0.608483	1.50656	0.0125249	0.0659399	0.0527364	1700	tags=24%, list=7%, signal=22%	UGT2B28/UGT2B15/UGT2B11/UGT2B17/CYP2A6/NAT2/XDH
KEGG_STEROID_HORMONE_BIOSYNTHESIS	KEGG_STEROID_HORMONE_BIOSYNTHESIS	30	0.622525	1.55434	0.00941532	0.0526669	0.0421212	1324	tags=27%, list=6%, signal=25%	UGT2B28/CYP1A1/UGT2B15/AKR1D1/UGT2B11/HSD17B2/UGT2B17/SULT2B1
KEGG_TYROSINE_METABOLISM	KEGG_TYROSINE_METABOLISM	34	0.622898	1.59017	0.004178	0.0249287	0.0199371	2257	tags=32%, list=10%, signal=29%	ALDH3A1/ADH4/TAT/DCT/PNMT/HGD/ADH1C/HPD/ALDH3B2/ALDH1A3/TPO
KEGG_PORPHYRIN_AND_CHLOROPHYLL_METABOLISM	KEGG_PORPHYRIN_AND_CHLOROPHYLL_METABOLISM	26	0.658364	1.59826	0.0050893	0.0293866	0.0235024	2467	tags=19%, list=11%, signal=17%	UGT2B28/UGT2B15/UGT2B11/UGT2B17/FTMT
KEGG_RETINOL_METABOLISM	KEGG_RETINOL_METABOLISM	31	0.644954	1.62134	0.00289933	0.018535	0.0148237	3068	tags=39%, list=13%, signal=34%	ADH4/UGT2B28/CYP26A1/CYP1A1/UGT2B15/UGT2B11/UGT2B17/CYP2A6/ADH1C/CYP2C8/ADH1B/ALDH1A2
KEGG_GLUTATHIONE_METABOLISM	KEGG_GLUTATHIONE_METABOLISM	44	0.639582	1.68547	0.000227456	0.00214288	0.0017138	3458	tags=25%, list=15%, signal=21%	GSTA1/GSTA2/GPX2/GSTM5/GGT6/GSTM1/GSTO2/GSTM2/ANPEP/GSTM3/GGT1
KEGG_BUTANOATE_METABOLISM	KEGG_BUTANOATE_METABOLISM	29	0.689528	1.70722	0.000339742	0.00276427	0.00221076	1067	tags=17%, list=5%, signal=16%	AKR1B10/HMGCS2/ACSM1/ACSM3/ABAT
KEGG_ASCORBATE_AND_ALDARATE_METABOLISM	KEGG_ASCORBATE_AND_ALDARATE_METABOLISM	11	0.838689	1.72857	0.000723166	0.00517787	0.00414108	770	tags=36%, list=3%, signal=35%	UGT2B28/UGT2B15/UGT2B11/UGT2B17
KEGG_PENTOSE_AND_GLUCURONATE_INTERCONVERSIONS	KEGG_PENTOSE_AND_GLUCURONATE_INTERCONVERSIONS	14	0.801814	1.74405	0.000366653	0.00285351	0.00228214	770	tags=29%, list=3%, signal=28%	UGT2B28/UGT2B15/UGT2B11/UGT2B17
KEGG_OLFACTORY_TRANSDUCTION	KEGG_OLFACTORY_TRANSDUCTION	27	0.715942	1.7507	0.000214938	0.00213744	0.00170945	2852	tags=41%, list=12%, signal=36%	CLCA4/CALML3/OR7C1/PDE1C/OR7A5/OR2A7/CAMK2B/GUCA1B/CLCA2/OR2W3/GNAL
KEGG_DRUG_METABOLISM_CYTOCHROME_P450	KEGG_DRUG_METABOLISM_CYTOCHROME_P450	42	0.739397	1.92727	2.98457e-07	7.63198e-06	6.10379e-06	2205	tags=45%, list=10%, signal=41%	GSTA1/GSTA2/ALDH3A1/ADH4/UGT2B28/UGT2B15/UGT2B11/GSTM5/UGT2B17/CYP2A6/FMO5/GSTM1/GSTO2/ADH1C/GSTM2/ALDH3B2/CYP2C8/FMO2/ALDH1A3
KEGG_METABOLISM_OF_XENOBIOTICS_BY_CYTOCHROME_P450	KEGG_METABOLISM_OF_XENOBIOTICS_BY_CYTOCHROME_P450	40	0.765511	1.98628	4.3867e-08	2.6174e-06	2.0933e-06	3035	tags=48%, list=13%, signal=41%	GSTA1/GSTA2/ALDH3A1/ADH4/UGT2B28/CYP1A1/UGT2B15/UGT2B11/GSTM5/UGT2B17/GSTM1/GSTO2/ADH1C/GSTM2/ALDH3B2/CYP2C8/ALDH1A3/GSTM3/ADH1B

## Sheet: GLDC
ID	Description	setSize	enrichmentScore	NES	pvalue	p.adjust	qvalue	rank	leading_edge	core_enrichment
KEGG_TYROSINE_METABOLISM	KEGG_TYROSINE_METABOLISM	34	-0.752445	-2.34274	7.35122e-08	6.65286e-06	4.83633e-06	2259	tags=50%, list=10%, signal=45%	ALDH3A1/MAOB/FAH/PNMT/AOX1/ADH4/AOC3/TAT/HGD/AOC2/DCT/TPO/ADH1B/MAOA/ADH1C/HPD/ADH1A
KEGG_RETINOL_METABOLISM	KEGG_RETINOL_METABOLISM	31	-0.736425	-2.25675	4.80751e-07	2.90053e-05	2.10856e-05	2968	tags=61%, list=13%, signal=53%	UGT2B17/CYP1A1/RETSAT/CYP26B1/DGAT2/CYP26A1/ALDH1A1/DHRS9/ADH4/CYP3A5/ALDH1A2/ADH1B/CYP2A6/UGT2B11/UGT2B15/ADH1C/RDH5/UGT2B28/ADH1A
KEGG_DRUG_METABOLISM_CYTOCHROME_P450	KEGG_DRUG_METABOLISM_CYTOCHROME_P450	42	-0.675863	-2.18981	1.21584e-06	5.50166e-05	3.99946e-05	4388	tags=64%, list=19%, signal=52%	MGST1/FMO1/ALDH1A3/ALDH3B2/FMO4/MGST2/CYP2C8/UGT2B17/GSTM3/GSTM1/ALDH3A1/MAOB/FMO2/GSTM2/FMO5/AOX1/ADH4/CYP3A5/ADH1B/MAOA/CYP2A6/UGT2B11/GSTM5/UGT2B15/ADH1C/UGT2B28/ADH1A
KEGG_STARCH_AND_SUCROSE_METABOLISM	KEGG_STARCH_AND_SUCROSE_METABOLISM	28	-0.691015	-2.0649	4.38551e-05	0.00108727	0.000790393	3131	tags=39%, list=14%, signal=34%	GBE1/UGT2B17/PYGL/ENPP1/AMY2B/ENPP3/PYGM/UGT2B11/UGT2B15/UGT2B28/GYS2
KEGG_STEROID_HORMONE_BIOSYNTHESIS	KEGG_STEROID_HORMONE_BIOSYNTHESIS	30	-0.676353	-2.04042	4.80559e-05	0.00108727	0.000790393	1679	tags=43%, list=7%, signal=40%	UGT2B17/CYP1A1/STS/CYP11A1/HSD11B1/AKR1C3/CYP3A5/AKR1C1/AKR1C2/UGT2B11/UGT2B15/UGT2B28/AKR1D1
KEGG_METABOLISM_OF_XENOBIOTICS_BY_CYTOCHROME_P450	KEGG_METABOLISM_OF_XENOBIOTICS_BY_CYTOCHROME_P450	40	-0.636056	-2.03396	4.25545e-05	0.00108727	0.000790393	2968	tags=55%, list=13%, signal=48%	ALDH1A3/ALDH3B2/MGST2/CYP2C8/UGT2B17/CYP1A1/GSTM3/GSTM1/ALDH3A1/GSTM2/AKR1C3/ADH4/CYP3A5/AKR1C1/ADH1B/AKR1C2/UGT2B11/GSTM5/UGT2B15/ADH1C/UGT2B28/ADH1A
KEGG_COMPLEMENT_AND_COAGULATION_CASCADES	KEGG_COMPLEMENT_AND_COAGULATION_CASCADES	55	-0.582006	-2.01627	3.00012e-05	0.00108604	0.000789506	2758	tags=47%, list=12%, signal=42%	MASP2/CR1/C5/THBD/CFI/PLAT/CFH/PROS1/VWF/BDKRB1/F3/BDKRB2/F8/F13A1/SERPINA5/FGB/TFPI/C4BPA/C7/CFD/F7/C4BPB/F10/FGG/MASP1/C6
KEGG_ABC_TRANSPORTERS	KEGG_ABC_TRANSPORTERS	39	-0.604753	-1.91876	0.000319256	0.00473232	0.00344019	2357	tags=41%, list=10%, signal=37%	ABCC3/ABCA1/ABCA5/ABCA12/ABCB1/ABCG2/ABCC9/ABCC8/ABCA10/ABCA6/ABCB5/ABCA9/ABCC11/ABCA8/ABCD2/ABCC6
KEGG_DRUG_METABOLISM_OTHER_ENZYMES	KEGG_DRUG_METABOLISM_OTHER_ENZYMES	29	-0.634615	-1.90309	0.000384122	0.00496615	0.00361017	2968	tags=41%, list=13%, signal=36%	UGT2B17/XDH/DPYD/TK2/NAT1/CYP3A5/CES1/CYP2A6/UGT2B11/UGT2B15/NAT2/UGT2B28
KEGG_PPAR_SIGNALING_PATHWAY	KEGG_PPAR_SIGNALING_PATHWAY	58	-0.536899	-1.86612	0.000278917	0.00458945	0.00333633	1289	tags=26%, list=6%, signal=24%	SLC27A2/SORBS1/LPL/FABP4/PPARG/CD36/ACOX2/HMGCS2/UCP1/RXRG/ADIPOQ/PLIN1/ACADL/AQP7/PCK1
KEGG_PROXIMAL_TUBULE_BICARBONATE_RECLAMATION	KEGG_PROXIMAL_TUBULE_BICARBONATE_RECLAMATION	20	-0.67068	-1.84158	0.00173916	0.0149899	0.010897	773	tags=35%, list=3%, signal=34%	AQP1/ATP1B2/ATP1A4/SLC4A4/ATP1A2/PCK1/CA4
KEGG_ADIPOCYTOKINE_SIGNALING_PATHWAY	KEGG_ADIPOCYTOKINE_SIGNALING_PATHWAY	62	-0.497617	-1.74623	0.000724159	0.00771016	0.00560495	616	tags=15%, list=3%, signal=14%	LEPR/CD36/ACACB/RXRG/MAPK10/ADIPOQ/SLC2A4/LEP/PCK1
KEGG_PRIMARY_BILE_ACID_BIOSYNTHESIS	KEGG_PRIMARY_BILE_ACID_BIOSYNTHESIS	12	-0.721802	-1.7273	0.0092829	0.0525064	0.0381698	554	tags=58%, list=2%, signal=57%	SCP2/AMACR/HSD17B4/CH25H/CYP46A1/ACOX2/AKR1D1
KEGG_RENIN_ANGIOTENSIN_SYSTEM	KEGG_RENIN_ANGIOTENSIN_SYSTEM	14	-0.681567	-1.72242	0.00543598	0.0353359	0.0256876	3948	tags=57%, list=17%, signal=47%	ACE/LNPEP/ENPEP/MME/CPA3/CTSG/CMA1/AGTR1
KEGG_PHENYLALANINE_METABOLISM	KEGG_PHENYLALANINE_METABOLISM	16	-0.652727	-1.72126	0.0166901	0.0719263	0.0522872	2259	tags=56%, list=10%, signal=51%	ALDH1A3/ALDH3B2/ALDH3A1/MAOB/AOC3/TAT/AOC2/MAOA/HPD
KEGG_ASCORBATE_AND_ALDARATE_METABOLISM	KEGG_ASCORBATE_AND_ALDARATE_METABOLISM	11	-0.728627	-1.70335	0.00573478	0.0353359	0.0256876	2968	tags=45%, list=13%, signal=40%	UGT2B17/ALDH2/UGT2B11/UGT2B15/UGT2B28
KEGG_PORPHYRIN_AND_CHLOROPHYLL_METABOLISM	KEGG_PORPHYRIN_AND_CHLOROPHYLL_METABOLISM	26	-0.568142	-1.68584	0.00580127	0.0353359	0.0256876	199	tags=19%, list=1%, signal=19%	ALAD/UGT2B17/UGT2B11/UGT2B15/UGT2B28
KEGG_BETA_ALANINE_METABOLISM	KEGG_BETA_ALANINE_METABOLISM	17	-0.632272	-1.6843	0.0166526	0.0719263	0.0522872	4487	tags=53%, list=19%, signal=43%	HIBCH/ALDH3A2/MLYCD/EHHADH/ALDH2/DPYD/ABAT/AOC3/AOC2
KEGG_PEROXISOME	KEGG_PEROXISOME	73	-0.466049	-1.6834	0.00125338	0.0126034	0.00916213	5688	tags=44%, list=25%, signal=33%	PEX11G/ACSL4/ACAA1/PEX19/HMGCL/ACSL5/SCP2/AMACR/HACL1/ACOX1/PEX12/IDH1/ABCD4/HSD17B4/PXMP4/ECI2/CRAT/CAT/CROT/NUDT12/MPV17L/EPHX2/MLYCD/EHHADH/XDH/ACSL1/PECR/PEX11A/DDO/SLC27A2/ACOX2/ABCD2
KEGG_BUTANOATE_METABOLISM	KEGG_BUTANOATE_METABOLISM	29	-0.557372	-1.67145	0.00617255	0.0360397	0.0261993	4907	tags=45%, list=21%, signal=35%	ACAT1/HADH/ALDH3A2/AKR1B10/AACS/ACSM3/EHHADH/ACADS/ALDH2/ABAT/ACSM1/HMGCS2/ACSM5
KEGG_INSULIN_SIGNALING_PATHWAY	KEGG_INSULIN_SIGNALING_PATHWAY	125	-0.423894	-1.66285	0.000471116	0.0056848	0.0041326	3560	tags=19%, list=15%, signal=16%	PIK3R1/CALML3/PPARGC1A/SHC3/FBP1/IRS2/PYGL/PHKG1/FOXO1/SHC2/PDE3A/IRS1/PRKAR2B/SORBS1/PPP1R3C/SOCS2/ACACB/PDE3B/PYGM/LIPE/MAPK10/SLC2A4/PCK1/GYS2
KEGG_NEUROACTIVE_LIGAND_RECEPTOR_INTERACTION	KEGG_NEUROACTIVE_LIGAND_RECEPTOR_INTERACTION	147	-0.414974	-1.65459	0.000127482	0.00256381	0.00186378	2550	tags=37%, list=11%, signal=33%	HRH1/LPAR1/NR3C1/CYSLTR1/BDKRB1/GLRB/BDKRB2/NPY1R/VIPR2/S1PR1/MCHR1/CALCRL/GRID1/PTH2R/GABRE/AVPR1A/P2RY14/ADRA1B/TACR1/OXTR/GRPR/HTR2A/CALCR/VIPR1/HTR1F/GIPR/CNR1/EDNRB/HTR2B/GRIK3/ADRA2C/THRB/GRIK1/NPY5R/GRIA4/ADRA2A/ADCYAP1R1/GLRA3/LEPR/SSTR1/NMUR1/GHR/ADRB2/CTSG/ADRB1/PTGER3/P2RX6/NPY2R/PTH1R/GRIA1/GLP2R/AVPR2/AGTR1/ADRA1A/LEP
KEGG_ARACHIDONIC_ACID_METABOLISM	KEGG_ARACHIDONIC_ACID_METABOLISM	37	-0.524547	-1.64933	0.00493211	0.0353359	0.0256876	3856	tags=41%, list=17%, signal=34%	PTGDS/JMJD7-PLA2G4B/PLA2G4A/CYP2C8/ALOX15/EPHX2/PTGIS/CYP2U1/PLA2G5/GPX3/GPX2/PLA2G2A/AKR1C3/ALOX15B/HPGDS
KEGG_FATTY_ACID_METABOLISM	KEGG_FATTY_ACID_METABOLISM	38	-0.502449	-1.59545	0.0123725	0.0639838	0.0465133	5680	tags=50%, list=25%, signal=38%	ACSL4/ACAA1/ACSL5/ACAA2/ACAT1/HADH/ACOX1/ALDH3A2/ECI2/EHHADH/ACADS/ACADSB/ACSL1/ALDH2/ADH4/ADH1B/ADH1C/ACADL/ADH1A
KEGG_GLYCOLYSIS_GLUCONEOGENESIS	KEGG_GLYCOLYSIS_GLUCONEOGENESIS	48	-0.477528	-1.59155	0.0104664	0.0574069	0.0417322	4321	tags=27%, list=19%, signal=22%	ALDH3A2/ALDH1A3/ALDH3B2/FBP1/ACSS2/ALDOC/ALDH2/ALDH3A1/ADH4/ADH1B/ADH1C/PCK1/ADH1A
KEGG_DILATED_CARDIOMYOPATHY	KEGG_DILATED_CARDIOMYOPATHY	74	-0.433399	-1.57439	0.00534699	0.0353359	0.0256876	4777	tags=39%, list=21%, signal=31%	ADCY9/ITGA2/SGCB/TGFB3/CACNA1C/ITGB5/SGCA/ITGA8/ITGA11/ADCY6/CACNB4/CACNA1D/CACNA2D2/CACNA2D4/ITGB3/ITGA1/DMD/SGCD/DES/PLN/CACNA2D1/ADCY4/MYL3/LAMA2/ITGA7/ADRB1/ADCY5/IGF1/SGCG
KEGG_PROPANOATE_METABOLISM	KEGG_PROPANOATE_METABOLISM	29	-0.518929	-1.55616	0.0135601	0.0658597	0.047877	6053	tags=55%, list=26%, signal=41%	ACADM/ACACA/SUCLG2/ACAT1/HIBCH/ALDH3A2/SUCLA2/ACSS2/ALDH6A1/MLYCD/EHHADH/ALDH2/ABAT/PCCA/ACSS3/ACACB
KEGG_O_GLYCAN_BIOSYNTHESIS	KEGG_O_GLYCAN_BIOSYNTHESIS	23	-0.54372	-1.55537	0.0233763	0.0961465	0.0698942	1800	tags=26%, list=8%, signal=24%	GALNT10/GCNT4/GALNT8/GALNT16/ST6GALNAC1/GALNT15
KEGG_VALINE_LEUCINE_AND_ISOLEUCINE_DEGRADATION	KEGG_VALINE_LEUCINE_AND_ISOLEUCINE_DEGRADATION	42	-0.479824	-1.55464	0.0146139	0.0661279	0.0480721	5622	tags=50%, list=24%, signal=38%	ACAA1/HMGCL/BCKDHB/MCCC2/ACAD8/ACAA2/ACAT1/HADH/HIBCH/ALDH3A2/AUH/IVD/ALDH6A1/EHHADH/ACADS/ACADSB/ALDH2/ABAT/PCCA/AOX1/HMGCS2
KEGG_PENTOSE_AND_GLUCURONATE_INTERCONVERSIONS	KEGG_PENTOSE_AND_GLUCURONATE_INTERCONVERSIONS	14	-0.613534	-1.55048	0.0248156	0.097644	0.0709828	199	tags=36%, list=1%, signal=35%	CRYL1/UGT2B17/UGT2B11/UGT2B15/UGT2B28
KEGG_VASCULAR_SMOOTH_MUSCLE_CONTRACTION	KEGG_VASCULAR_SMOOTH_MUSCLE_CONTRACTION	91	-0.41379	-1.54398	0.00307113	0.0241685	0.0175694	5097	tags=42%, list=22%, signal=33%	PRKACB/GNAQ/ACTA2/ARHGEF12/PRKCE/ADCY9/PRKCH/KCNMB1/MYL9/CACNA1C/JMJD7-PLA2G4B/PLA2G4A/MYLK/CALML3/EDNRA/ADCY6/RAMP3/RAMP2/PLCB1/PRKG1/CACNA1D/NPR2/PPP1R12B/PPP1R14A/PLA2G5/CALCRL/ITPR1/GUCY1A2/KCNMA1/AVPR1A/ADRA1B/PLA2G2A/ADCY4/MYH11/NPR1/ADCY5/AGTR1/ADRA1A
KEGG_MELANOMA	KEGG_MELANOMA	58	-0.431699	-1.50047	0.013929	0.0658597	0.047877	3993	tags=34%, list=17%, signal=29%	RB1/PDGFRB/EGFR/PTEN/PIK3R1/PDGFC/FGFR1/PDGFRA/MITF/FGF7/FGF18/FGF12/HGF/FGF1/PDGFD/FGF2/FGF14/FGF10/IGF1/FGF16
KEGG_ALDOSTERONE_REGULATED_SODIUM_REABSORPTION	KEGG_ALDOSTERONE_REGULATED_SODIUM_REABSORPTION	34	-0.478379	-1.48943	0.0270738	0.104263	0.0757945	3560	tags=29%, list=15%, signal=25%	PIK3R1/IRS2/SCNN1A/ATP1B2/IRS1/NR3C2/HSD11B1/ATP1A4/IGF1/ATP1A2
KEGG_TYPE_II_DIABETES_MELLITUS	KEGG_TYPE_II_DIABETES_MELLITUS	37	-0.460807	-1.44891	0.0319135	0.117885	0.085697	2974	tags=30%, list=13%, signal=26%	CACNA1C/PIK3R1/IRS2/CACNA1D/IRS1/SOCS2/CACNA1G/ABCC8/MAPK10/ADIPOQ/SLC2A4
KEGG_HYPERTROPHIC_CARDIOMYOPATHY_HCM	KEGG_HYPERTROPHIC_CARDIOMYOPATHY_HCM	68	-0.404868	-1.43608	0.0129008	0.0648625	0.0471521	4050	tags=37%, list=18%, signal=30%	ITGA2/SGCB/TGFB3/CACNA1C/ITGB5/ACE/SGCA/ITGA8/ITGA11/CACNB4/CACNA1D/CACNA2D2/CACNA2D4/ITGB3/IL6/ITGA1/DMD/SGCD/DES/CACNA2D1/MYL3/LAMA2/ITGA7/IGF1/SGCG
KEGG_CALCIUM_SIGNALING_PATHWAY	KEGG_CALCIUM_SIGNALING_PATHWAY	136	-0.346713	-1.37426	0.00585678	0.0353359	0.0256876	4050	tags=33%, list=18%, signal=27%	CACNA1C/PLCD4/PDGFRB/EGFR/CACNA1H/NOS3/MYLK/PTGFR/CALML3/TRPC1/EDNRA/PLCD3/PDE1C/PLCB1/CACNA1D/PHKG1/PDGFRA/HRH1/BST1/CYSLTR1/BDKRB1/BDKRB2/ITPR1/AVPR1A/ADRA1B/TACR1/GNAL/OXTR/GRPR/HTR2A/PLN/ADCY4/GNA14/EDNRB/HTR2B/CACNA1G/PDE1A/PDE1B/ERBB4/ADRB2/ADRB1/PTGER3/P2RX6/AGTR1/ADRA1A
KEGG_FOCAL_ADHESION	KEGG_FOCAL_ADHESION	186	-0.306786	-1.27051	0.0374021	0.130188	0.0946409	4138	tags=25%, list=18%, signal=20%	COL5A3/LAMB2/PARVA/ITGB5/PDGFRB/EGFR/MYL5/PTEN/RELN/CCND2/MYLK/PIK3R1/ITGA8/PDGFC/SHC3/ITGA11/FLT1/VEGFC/FLT4/KDR/PDGFRA/LAMA4/BCL2/PAK3/ITGB3/VWF/SHC2/ITGA1/CAV1/LAMA3/TLN2/COL4A6/CAV2/FLNC/HGF/CHAD/PDGFD/THBS4/LAMA2/TNN/ITGA7/MYL7/COL6A6/TNXB/IGF1/MAPK10
KEGG_CYTOKINE_CYTOKINE_RECEPTOR_INTERACTION	KEGG_CYTOKINE_CYTOKINE_RECEPTOR_INTERACTION	204	0.353051	1.30255	0.0367089	0.130188	0.0946409	3629	tags=26%, list=16%, signal=23%	CCL7/IL12RB2/IFNG/TNFRSF9/IL21R/CXCL11/TNFRSF13B/LTA/IL1A/TNFRSF13C/CXCL13/CXCL5/AMH/CCL11/CCL20/IL11/CXCL10/CCR8/TNFRSF18/RELT/IL1R2/CCR4/CCL17/LTB/CXCR3/OSM/IL12A/IL23A/IL12RB1/CCR7/CXCR6/TNF/CXCL9/IL2RA/IL22RA2/FASLG/CD27/TNFRSF4/INHBA/CD70/TNFRSF17/XCL1/CXCL1/TNFSF13B/CXCL8/IL18/TNFSF11/BMPR1B/BMP7/CXCL6/CCR5/TNFSF18/XCR1/IL2RG
KEGG_PYRIMIDINE_METABOLISM	KEGG_PYRIMIDINE_METABOLISM	91	0.404564	1.34453	0.0400572	0.136799	0.0994469	8931	tags=59%, list=39%, signal=36%	RRM2/POLE2/TYMS/TK1/CTPS1/NME2/POLR3G/CMPK2/PRIM2/POLD1/POLR2F/NME1/NT5M/POLA2/POLE/POLR2J3/PRIM1/UCK2/TYMP/PNP/POLR1C/PNPT1/POLR3K/CAD/POLR2H/UPP1/POLR2D/DTYMK/POLR1B/POLR1A/POLA1/NT5C3A/UCKL1/UMPS/NME1-NME2/ITPA/DCK/POLR2I/CTPS2/POLD2/POLR3D/POLR3A/POLD3/POLR3C/POLR2K/ENTPD8/POLR1E/RRM1/ENTPD6/POLE3/POLR2J/NT5C2/NME7/DHODH
KEGG_NATURAL_KILLER_CELL_MEDIATED_CYTOTOXICITY	KEGG_NATURAL_KILLER_CELL_MEDIATED_CYTOTOXICITY	103	0.401007	1.3563	0.0345503	0.125072	0.0909218	7434	tags=38%, list=32%, signal=26%	IFNG/ULBP1/RAET1L/KIR2DL4/SHC4/ZAP70/GZMB/TNF/ULBP2/SH2D1A/FASLG/NCR3/LCK/HLA-G/MICB/CD48/ITGAL/CD247/KLRD1/ULBP3/RAC3/PRKCB/KLRK1/PTPN6/VAV2/RAC2/CD244/FCGR3A/LCP2/CASP3/KRAS/VAV1/BID/ITGB2/HRAS/ICAM1/NRAS/PAK1/HCST
KEGG_ANTIGEN_PROCESSING_AND_PRESENTATION	KEGG_ANTIGEN_PROCESSING_AND_PRESENTATION	59	0.459814	1.4212	0.0297964	0.112357	0.0816787	6982	tags=32%, list=30%, signal=23%	LTA/KIR2DL4/HLA-DOB/IFI30/CD8B/CD8A/HLA-G/TAP2/HSPA6/TAP1/KLRD1/HLA-F/RFX5/NFYA/RFXANK/PSME2/CIITA/HLA-DQB1/HLA-DQA1
KEGG_PROTEASOME	KEGG_PROTEASOME	41	0.483354	1.42718	0.0416667	0.137121	0.099681	11421	tags=85%, list=50%, signal=43%	IFNG/PSMB9/PSME4/PSMA5/PSMD14/PSME2/PSMB2/PSMD11/PSMA4/PSMC4/PSMB10/PSMB8/PSMB4/PSMD3/PSMA2/PSMD4/PSMD12/PSMB3/PSMA7/PSMA6/PSMD2/PSMB5/PSMC3/PSMD7/PSME3/PSMA3/PSMD13/PSMC2/PSMA1/PSMB6/POMP/PSMB7/PSMD8/PSMB1/PSMD6
KEGG_T_CELL_RECEPTOR_SIGNALING_PATHWAY	KEGG_T_CELL_RECEPTOR_SIGNALING_PATHWAY	98	0.430064	1.4449	0.0181439	0.076373	0.0555198	3802	tags=20%, list=17%, signal=17%	IFNG/PDCD1/ICOS/CTLA4/RASGRP1/ZAP70/PRKCQ/ITK/TNF/CD8B/CD3G/LCK/CARD11/CD3D/MAPK12/CD8A/CBLC/CD3E/NFKBIE/CD40LG
KEGG_INTESTINAL_IMMUNE_NETWORK_FOR_IGA_PRODUCTION	KEGG_INTESTINAL_IMMUNE_NETWORK_FOR_IGA_PRODUCTION	38	0.500456	1.44891	0.0411549	0.137121	0.099681	2784	tags=24%, list=12%, signal=21%	ICOS/TNFRSF13B/CD80/TNFRSF13C/ITGB7/HLA-DOB/TNFRSF17/ICOSLG/TNFSF13B
KEGG_P53_SIGNALING_PATHWAY	KEGG_P53_SIGNALING_PATHWAY	66	0.466871	1.47549	0.0141908	0.0658597	0.047877	2763	tags=20%, list=12%, signal=17%	CDKN2A/CCNE1/GTSE1/CCNE2/RRM2/CCNB2/CDK1/RPRM/CHEK1/CCNB1/CCNB3/CHEK2/PMAIP1
KEGG_MISMATCH_REPAIR	KEGG_MISMATCH_REPAIR	22	0.574474	1.48746	0.0488624	0.15793	0.114808	5131	tags=45%, list=22%, signal=35%	EXO1/RFC4/POLD1/LIG1/RFC3/MSH2/MSH6/RFC2/RFC5/PCNA
KEGG_BASE_EXCISION_REPAIR	KEGG_BASE_EXCISION_REPAIR	34	0.529047	1.50357	0.0239038	0.0961465	0.0698942	6719	tags=47%, list=29%, signal=33%	NEIL3/HMGB1P1/POLE2/POLD1/FEN1/MUTYH/LIG1/POLE/LIG3/NTHL1/PCNA/APEX2/PARP1/TDG/UNG/POLB
KEGG_SPLICEOSOME	KEGG_SPLICEOSOME	124	0.452712	1.56555	0.00225866	0.0185826	0.0135087	11012	tags=76%, list=48%, signal=40%	THOC3/MAGOHB/SNRPA1/HSPA6/SNRPD1/ALYREF/LSM7/LSM4/SNRPF/MAGOH/PPIL1/THOC1/PPIH/PUF60/SNRPG/PRPF3/SNRPB/SNRPE/SF3B3/SF3B4/LSM2/CHERP/SNRPC/RBM17/EIF4A3/SF3A2/RBM8A/ISY1/USP39/SF3B6/LSM5/TXNL4A/TCERG1/SNRPA/SNRNP40/EFTUD2/SNRPD3/PRPF40B/PPIE/HSPA2/LSM8/SMNDC1/PRPF18/U2SURP/THOC2/PQBP1/SART1/CDC5L/NCBP2/PHF5A/PRPF4/U2AF2/PRPF38A/NCBP1/SNRPB2/PRPF40A/PRPF38B/SF3A3/SRSF9/PRPF31/DHX16/SRSF1/PRPF19/WBP1…
KEGG_GRAFT_VERSUS_HOST_DISEASE	KEGG_GRAFT_VERSUS_HOST_DISEASE	32	0.570957	1.61485	0.0108478	0.0577484	0.0419805	3096	tags=25%, list=13%, signal=22%	IFNG/CD80/IL1A/GZMB/TNF/HLA-DOB/FASLG/HLA-G
KEGG_OOCYTE_MEIOSIS	KEGG_OOCYTE_MEIOSIS	102	0.502656	1.70043	0.000272659	0.00458945	0.00333633	3302	tags=25%, list=14%, signal=21%	SPDYC/SMC1B/PKMYT1/CDC25C/CCNE1/ESPL1/BUB1/FBXO43/PLK1/CDC20/CCNE2/CCNB2/PTTG1/AURKA/CDK1/MAD2L1/CALML6/CALML5/CCNB1/SPDYA/FBXO5/STAG3/MAPK12/PRKX/REC8
KEGG_ALLOGRAFT_REJECTION	KEGG_ALLOGRAFT_REJECTION	31	0.605548	1.70147	0.00434475	0.0327666	0.0238199	4607	tags=32%, list=20%, signal=26%	IFNG/CD80/GZMB/IL12A/TNF/HLA-DOB/FASLG/HLA-G/CD40LG/HLA-F
KEGG_TYPE_I_DIABETES_MELLITUS	KEGG_TYPE_I_DIABETES_MELLITUS	35	0.598072	1.70823	0.0014602	0.0132148	0.00960656	2034	tags=26%, list=9%, signal=23%	IFNG/CD80/LTA/IL1A/GZMB/IL12A/TNF/HLA-DOB/FASLG
KEGG_HOMOLOGOUS_RECOMBINATION	KEGG_HOMOLOGOUS_RECOMBINATION	24	0.669806	1.7714	0.00143768	0.0132148	0.00960656	1282	tags=29%, list=6%, signal=28%	RAD54L/EME1/XRCC2/RAD51/BLM/RAD54B/BRCA2
KEGG_DNA_REPLICATION	KEGG_DNA_REPLICATION	35	0.629516	1.79804	0.00033989	0.00473232	0.00344019	5131	tags=60%, list=22%, signal=47%	DNA2/POLE2/MCM2/RFC4/MCM4/PRIM2/POLD1/RNASEH2A/FEN1/LIG1/POLA2/POLE/MCM5/RFC3/PRIM1/MCM6/RFC2/MCM7/RFC5/MCM3/PCNA
KEGG_PRIMARY_IMMUNODEFICIENCY	KEGG_PRIMARY_IMMUNODEFICIENCY	31	0.655049	1.84055	0.000586793	0.0066381	0.0048256	4706	tags=61%, list=20%, signal=49%	CD19/ICOS/TNFRSF13B/TNFRSF13C/ZAP70/CD79A/CD8B/LCK/CD3D/CD8A/JAK3/IL2RG/CD3E/CD40LG/TAP2/DCLRE1C/TAP1/IL7R/ADA
KEGG_CELL_CYCLE	KEGG_CELL_CYCLE	122	0.630229	2.18083	1e-10	1.81e-08	1.31579e-08	2464	tags=29%, list=11%, signal=26%	SMC1B/PKMYT1/CDC25C/ORC6/CDKN2A/CCNE1/ESPL1/TTK/BUB1/CDC45/ORC1/E2F2/PLK1/CDC25A/BUB1B/CDC20/CDC6/CCNE2/CCNB2/PTTG1/CDK1/CCNA2/CDC7/E2F1/MAD2L1/CHEK1/CCNA1/MCM2/E2F5/CCNB1/DBF4/CCNB3/E2F3/MCM4/CHEK2

## Sheet: SMPDL3B
ID	Description	setSize	enrichmentScore	NES	pvalue	p.adjust	qvalue	rank	leading_edge	core_enrichment
KEGG_RETINOL_METABOLISM	KEGG_RETINOL_METABOLISM	31	-0.739632	-2.12914	1.2132e-05	0.000731965	0.000604472	1417	tags=45%, list=6%, signal=42%	ALDH1A1/CYP26B1/DHRS9/UGT2B11/UGT2B28/CYP3A5/ADH1B/CYP2A6/ALDH1A2/ADH1C/CYP1A1/ADH4/RDH5/ADH1A
KEGG_TYROSINE_METABOLISM	KEGG_TYROSINE_METABOLISM	34	-0.704116	-2.0587	4.2377e-05	0.00113372	0.000936254	2354	tags=38%, list=10%, signal=34%	FAH/DCT/TAT/AOC3/MAOA/AOC2/HPD/AOX1/TPO/ADH1B/ADH1C/ADH4/ADH1A
KEGG_ABC_TRANSPORTERS	KEGG_ABC_TRANSPORTERS	39	-0.671824	-2.0367	3.38594e-05	0.00113372	0.000936254	1934	tags=31%, list=8%, signal=28%	ABCA1/ABCC11/ABCB1/ABCG2/ABCC9/ABCC6/ABCA6/ABCA10/ABCA9/ABCA8/ABCD2/ABCB5
KEGG_METABOLISM_OF_XENOBIOTICS_BY_CYTOCHROME_P450	KEGG_METABOLISM_OF_XENOBIOTICS_BY_CYTOCHROME_P450	40	-0.659615	-2.0056	4.48787e-05	0.00113372	0.000936254	1710	tags=32%, list=7%, signal=30%	AKR1C3/GSTM2/UGT2B11/UGT2B28/AKR1C1/AKR1C2/CYP3A5/GSTM5/ADH1B/ADH1C/CYP1A1/ADH4/ADH1A
KEGG_DRUG_METABOLISM_CYTOCHROME_P450	KEGG_DRUG_METABOLISM_CYTOCHROME_P450	42	-0.654121	-1.99628	4.23452e-05	0.00113372	0.000936254	2113	tags=33%, list=9%, signal=30%	FMO5/FMO2/GSTM2/UGT2B11/UGT2B28/MAOA/CYP3A5/AOX1/GSTM5/ADH1B/CYP2A6/ADH1C/ADH4/ADH1A
KEGG_DILATED_CARDIOMYOPATHY	KEGG_DILATED_CARDIOMYOPATHY	74	-0.561242	-1.86814	5.18381e-05	0.00113372	0.000936254	1964	tags=36%, list=9%, signal=33%	CACNG1/ADCY1/ADCY9/ADCY6/CACNB2/CACNA2D4/CACNB4/SLC8A1/ITGA1/DMD/ITGB3/SGCD/CACNA2D3/ITGA8/DES/ADCY4/SGCA/LAMA2/TTN/CACNA2D1/ITGA7/ADCY5/PLN/IGF1/ADRB1/MYL3/SGCG
KEGG_GLYCOLYSIS_GLUCONEOGENESIS	KEGG_GLYCOLYSIS_GLUCONEOGENESIS	48	-0.588057	-1.83448	0.000244509	0.00442562	0.00365477	327	tags=15%, list=1%, signal=14%	ALDOC/ALDH2/ADH1B/ADH1C/ADH4/PCK1/ADH1A
KEGG_NEUROACTIVE_LIGAND_RECEPTOR_INTERACTION	KEGG_NEUROACTIVE_LIGAND_RECEPTOR_INTERACTION	147	-0.48275	-1.78221	7.46954e-06	0.000675993	0.00055825	3350	tags=43%, list=15%, signal=37%	GLRA3/GRIN2A/GRIN3A/GRIK5/BDKRB1/LPAR1/GRIK3/BDKRB2/NPY1R/VIPR1/HRH1/P2RY13/NR3C1/HTR2A/GIPR/GRIK1/PTGER2/PTGER4/CYSLTR2/CYSLTR1/GRIA3/CALCRL/S1PR1/OXTR/HTR7/VIPR2/ADRA1B/GRID1/GRPR/THRB/ADRA2C/GRIA4/EDNRB/PTGDR/GABRE/ADRA2A/HTR1F/AVPR1A/P2RY14/TACR1/NPY5R/HTR2B/PTGFR/CALCR/CNR1/NPY2R/PTGER3/ADRB2/GHR/CTSG/LEPR/ADRB1/SSTR1/PTH1R/ADCYAP1R1/NMUR1/AVPR2/AGTR1/P2RX6/LEP/GLP2R/GRIA1/ADRA1A
KEGG_HYPERTROPHIC_CARDIOMYOPATHY_HCM	KEGG_HYPERTROPHIC_CARDIOMYOPATHY_HCM	68	-0.540778	-1.76961	0.000325085	0.00534912	0.00441742	1964	tags=28%, list=9%, signal=26%	CACNA2D4/CACNB4/SLC8A1/ITGA1/DMD/ITGB3/SGCD/CACNA2D3/ITGA8/IL6/DES/SGCA/LAMA2/TTN/CACNA2D1/ITGA7/IGF1/MYL3/SGCG
KEGG_STEROID_HORMONE_BIOSYNTHESIS	KEGG_STEROID_HORMONE_BIOSYNTHESIS	30	-0.609502	-1.74346	0.00381843	0.0292428	0.0241493	1884	tags=37%, list=8%, signal=34%	CYP11A1/STS/AKR1C3/HSD11B1/AKR1D1/UGT2B11/UGT2B28/AKR1C1/AKR1C2/CYP3A5/CYP1A1
KEGG_PROXIMAL_TUBULE_BICARBONATE_RECLAMATION	KEGG_PROXIMAL_TUBULE_BICARBONATE_RECLAMATION	20	-0.665784	-1.73738	0.00387749	0.0292428	0.0241493	2085	tags=30%, list=9%, signal=27%	ATP1A4/ATP1B2/SLC4A4/CA4/ATP1A2/PCK1
KEGG_PPAR_SIGNALING_PATHWAY	KEGG_PPAR_SIGNALING_PATHWAY	58	-0.541047	-1.73589	0.000632407	0.00888385	0.00733647	1277	tags=24%, list=6%, signal=23%	LPL/SORBS1/ACOX2/HMGCS2/FABP4/PPARG/UCP1/CD36/PLIN1/ADIPOQ/ACADL/AQP7/RXRG/PCK1
KEGG_ADIPOCYTOKINE_SIGNALING_PATHWAY	KEGG_ADIPOCYTOKINE_SIGNALING_PATHWAY	62	-0.536368	-1.73336	0.00168884	0.0160884	0.0132862	546	tags=15%, list=2%, signal=14%	CD36/MAPK10/ACACB/LEPR/ADIPOQ/SLC2A4/LEP/RXRG/PCK1
KEGG_RENIN_ANGIOTENSIN_SYSTEM	KEGG_RENIN_ANGIOTENSIN_SYSTEM	14	-0.697747	-1.69452	0.0118323	0.0713884	0.0589541	3009	tags=50%, list=13%, signal=43%	LNPEP/ENPEP/MME/CPA3/CTSG/CMA1/AGTR1
KEGG_VASCULAR_SMOOTH_MUSCLE_CONTRACTION	KEGG_VASCULAR_SMOOTH_MUSCLE_CONTRACTION	91	-0.484118	-1.67145	0.000866596	0.0092267	0.00761961	5863	tags=43%, list=25%, signal=32%	ROCK2/ACTA2/ACTG2/PRKCA/MYL9/CACNA1D/PRKCH/ARHGEF12/CACNA1C/PLCB1/PLA2G4A/KCNMB1/EDNRA/PRKCE/ADCY1/ADCY9/ADCY6/RAMP3/MYLK/RAMP2/JMJD7-PLA2G4B/PPP1R14A/NPR2/KCNMA1/ITPR1/PRKG1/CALCRL/PPP1R12B/ADRA1B/MYH11/ADCY4/PLA2G5/AVPR1A/GUCY1A2/PLA2G2A/NPR1/ADCY5/AGTR1/ADRA1A
KEGG_FATTY_ACID_METABOLISM	KEGG_FATTY_ACID_METABOLISM	38	-0.54366	-1.63917	0.00613897	0.0444425	0.0367016	327	tags=50%, list=1%, signal=49%	ACADM/ACOX1/CPT1A/HADH/ACSL5/ACSL4/ECI2/ACAT1/EHHADH/ALDH3A2/ACADS/ACADSB/ACSL1/ALDH2/ADH1B/ADH1C/ACADL/ADH4/ADH1A
KEGG_COMPLEMENT_AND_COAGULATION_CASCADES	KEGG_COMPLEMENT_AND_COAGULATION_CASCADES	55	-0.501275	-1.61402	0.00876868	0.0587826	0.0485439	3563	tags=38%, list=15%, signal=32%	KLKB1/C5/BDKRB1/PROS1/BDKRB2/F3/THBD/VWF/CFH/C4BPB/CR1/C4BPA/F13A1/MASP2/F8/TFPI/CFD/F10/C7/MASP1/C6
KEGG_BETA_ALANINE_METABOLISM	KEGG_BETA_ALANINE_METABOLISM	17	-0.634172	-1.60766	0.0188087	0.103163	0.085194	4079	tags=47%, list=18%, signal=39%	ABAT/EHHADH/ALDH3A2/MLYCD/DPYD/ALDH2/AOC3/AOC2
KEGG_INSULIN_SIGNALING_PATHWAY	KEGG_INSULIN_SIGNALING_PATHWAY	125	-0.432076	-1.56221	0.00324928	0.0267327	0.0220765	2163	tags=12%, list=9%, signal=11%	FOXO1/PHKG1/PRKAR2B/SOCS2/PPP1R3C/PDE3A/SORBS1/MAPK10/ACACB/LIPE/PDE3B/SLC2A4/PYGM/PCK1/GYS2
KEGG_CALCIUM_SIGNALING_PATHWAY	KEGG_CALCIUM_SIGNALING_PATHWAY	136	-0.426301	-1.55835	0.000809876	0.0092267	0.00761961	4189	tags=35%, list=18%, signal=28%	ATP2B4/ADCY1/NOS3/ADCY9/EGFR/PLCD3/TNNC2/HRH2/MYLK/GRIN2A/PDE1C/PDGFRA/BDKRB1/BDKRB2/SLC8A1/HRH1/BST1/HTR2A/CYSLTR2/PHKG1/CYSLTR1/ITPR1/RYR3/GNA14/TRPC1/OXTR/HTR7/CACNA1H/ADRA1B/GRPR/GNAL/ERBB4/EDNRB/PDE1B/ADCY4/AVPR1A/TACR1/HTR2B/PTGFR/PDE1A/PLN/PTGER3/ADRB2/ADRB1/AGTR1/P2RX6/ADRA1A
KEGG_LONG_TERM_DEPRESSION	KEGG_LONG_TERM_DEPRESSION	53	-0.486314	-1.55512	0.0144313	0.08426	0.0695837	2029	tags=19%, list=9%, signal=17%	ITPR1/GRIA3/PRKG1/GNAI1/PRKG2/PLA2G5/GUCY1A2/PLA2G2A/IGF1/GRIA1
KEGG_MELANOMA	KEGG_MELANOMA	58	-0.477206	-1.53107	0.00952092	0.0615459	0.0508259	4661	tags=38%, list=20%, signal=30%	AKT3/RB1/PDGFRB/PDGFC/FGFR1/PTEN/MET/PIK3R1/EGFR/FGF12/PDGFRA/FGF1/FGF18/PDGFD/MITF/FGF14/FGF7/FGF2/HGF/IGF1/FGF10/FGF16
KEGG_STARCH_AND_SUCROSE_METABOLISM	KEGG_STARCH_AND_SUCROSE_METABOLISM	28	-0.545627	-1.52811	0.0166387	0.0941125	0.0777201	3426	tags=29%, list=15%, signal=24%	ENPP1/GBE1/PYGL/AMY2B/UGT2B11/UGT2B28/PYGM/GYS2
KEGG_ARACHIDONIC_ACID_METABOLISM	KEGG_ARACHIDONIC_ACID_METABOLISM	37	-0.497488	-1.48491	0.0319002	0.156052	0.128871	3740	tags=38%, list=16%, signal=32%	EPHX2/ALOX15B/PTGDS/ALOX15/PTGS2/JMJD7-PLA2G4B/CYP2U1/GPX2/PTGIS/GPX3/AKR1C3/PLA2G5/HPGDS/PLA2G2A
KEGG_PROPANOATE_METABOLISM	KEGG_PROPANOATE_METABOLISM	29	-0.516171	-1.46044	0.0474453	0.220195	0.181841	4354	tags=41%, list=19%, signal=34%	SUCLA2/ACAT1/ABAT/EHHADH/ALDH3A2/ACSS2/PCCA/ALDH6A1/MLYCD/ALDH2/ACSS3/ACACB
KEGG_VIRAL_MYOCARDITIS	KEGG_VIRAL_MYOCARDITIS	61	-0.452295	-1.45932	0.020809	0.110778	0.0914825	1705	tags=13%, list=7%, signal=12%	CAV1/DMD/SGCD/MYH11/SGCA/LAMA2/SGCG/MYH1
KEGG_T_CELL_RECEPTOR_SIGNALING_PATHWAY	KEGG_T_CELL_RECEPTOR_SIGNALING_PATHWAY	98	0.36607	1.37557	0.0368972	0.175747	0.145136	4204	tags=23%, list=18%, signal=19%	PDCD1/ICOS/IFNG/CTLA4/RASGRP1/CBLC/CARD11/ZAP70/NFKBIE/LCK/CD8B/PAK4/PRKCQ/ITK/CD247/CD3D/TNF/NFKBIB/MAPK13/CD3G/CD8A/CD3E/PTPN6
KEGG_ANTIGEN_PROCESSING_AND_PRESENTATION	KEGG_ANTIGEN_PROCESSING_AND_PRESENTATION	59	0.432634	1.48309	0.0277114	0.143307	0.118346	9776	tags=54%, list=42%, signal=31%	KIR2DL4/LTA/HLA-DOB/HSPA6/IFI30/CD8B/HLA-G/CD8A/TAP1/RFXANK/TAP2/NFYA/HLA-F/PSME2/RFX5/HLA-DQA2/HLA-DQB1/TAPBP/HLA-DQA1/CALR/HLA-C/HSPA5/HLA-A/NFYC/KLRD1/HLA-DRB5/PDIA3/HSP90AB1/CIITA/HLA-B/PSME3/HSPA1B
KEGG_MISMATCH_REPAIR	KEGG_MISMATCH_REPAIR	22	0.551567	1.51965	0.0316049	0.156052	0.128871	5414	tags=45%, list=23%, signal=35%	EXO1/POLD1/RFC4/LIG1/RFC2/RFC3/MSH6/MSH2/PCNA/RFC5
KEGG_PYRIMIDINE_METABOLISM	KEGG_PYRIMIDINE_METABOLISM	91	0.435828	1.61787	0.00264144	0.0227667	0.0188012	8288	tags=57%, list=36%, signal=37%	RRM2/POLR2F/ENTPD8/TYMS/TK1/POLE2/NME2/CTPS1/POLD1/PRIM2/NME1/CMPK2/NT5M/TYMP/POLA2/POLR3G/UCK2/POLR2J3/POLR1C/DTYMK/POLR2H/POLE/CAD/NME1-NME2/POLR3K/PNP/ITPA/POLR2I/POLR1B/NT5C/PNPT1/POLR1A/PRIM1/ENTPD6/CANT1/CTPS2/UMPS/POLR2D/POLR2J/TXNRD2/POLD2/POLR3C/POLR3A/NME3/UPP1/UCKL1/NT5C3A/POLE3/DCK/POLR2K/RRM1/POLD3
KEGG_BASE_EXCISION_REPAIR	KEGG_BASE_EXCISION_REPAIR	34	0.537607	1.63511	0.0109837	0.0685534	0.0566129	8365	tags=68%, list=36%, signal=43%	NEIL3/HMGB1P1/POLE2/POLD1/LIG1/FEN1/NTHL1/LIG3/MUTYH/POLE/POLB/PCNA/APEX2/PARP1/TDG/XRCC1/POLD2/UNG/PARP2/MPG/POLE3/POLD3/APEX1
KEGG_P53_SIGNALING_PATHWAY	KEGG_P53_SIGNALING_PATHWAY	66	0.471357	1.6546	0.00227723	0.0206089	0.0170193	2278	tags=20%, list=10%, signal=18%	RPRM/GTSE1/CCNE1/RRM2/CCNB2/CDKN2A/CDK1/CCNE2/CHEK1/CCNB3/CCNB1/CHEK2/BBC3
KEGG_PROTEASOME	KEGG_PROTEASOME	41	0.515718	1.65804	0.00638401	0.0444425	0.0367016	10949	tags=93%, list=48%, signal=49%	IFNG/PSMD14/PSME4/PSME2/PSMC4/PSMA5/PSMB9/PSMA6/PSMB10/PSMB8/PSMB4/PSMD11/PSMA4/PSMB5/PSMD3/PSMD4/PSMB2/PSMD12/PSMD13/PSMD2/PSMC3/PSMB3/PSMA7/PSMB6/PSMC5/PSMA2/PSMC2/PSMD7/PSME3/PSMA1/PSMB7/PSMD8/PSMA3/PSME1/PSMD1/POMP/PSMC6/PSMB1
KEGG_OOCYTE_MEIOSIS	KEGG_OOCYTE_MEIOSIS	102	0.451885	1.70995	0.00067835	0.00888385	0.00733647	1549	tags=18%, list=7%, signal=17%	CDC25C/FBXO43/PKMYT1/BUB1/ESPL1/SMC1B/PLK1/CCNE1/CDC20/PTTG1/CCNB2/AURKA/CDK1/MAD2L1/CCNE2/CALML5/SPDYC/CCNB1
KEGG_SPLICEOSOME	KEGG_SPLICEOSOME	124	0.45932	1.77495	5.63731e-05	0.00113372	0.000936254	10535	tags=74%, list=46%, signal=40%	HSPA6/THOC3/MAGOHB/SNRPD1/ALYREF/SNRPA1/LSM4/LSM7/SNRPF/SNRPG/SART1/CHERP/PUF60/PPIL1/MAGOH/EIF4A3/PPIH/SNRPB/THOC1/TXNL4A/PRPF3/SNRPE/LSM2/SF3B4/PRPF31/RBM8A/SRSF9/SNRPC/PQBP1/SNRPA/U2AF2/CCDC12/ISY1/SF3B3/SF3A2/SNRPD3/LSM5/USP39/RBM17/LSM8/PRPF19/SF3B6/EFTUD2/PRPF4/XAB2/SNRPD2/NCBP1/BUD31/PHF5A/SNRNP40/PPIE/HNRNPM/NCBP2/PRPF18/SNRPB2/HNRNPC/WBP11/PRPF40B/SNRNP70/DHX16/CDC5L/SF3A3/HNRNPU/PRPF40A…
KEGG_PRIMARY_IMMUNODEFICIENCY	KEGG_PRIMARY_IMMUNODEFICIENCY	31	0.597226	1.77884	0.00159401	0.0160286	0.0132368	5827	tags=61%, list=25%, signal=46%	CD19/ICOS/TNFRSF13C/TNFRSF13B/ZAP70/LCK/CD8B/CD79A/CD3D/JAK3/CD8A/CD3E/TAP1/IL2RG/RFXANK/DCLRE1C/TAP2/RFX5/BLNK
KEGG_DNA_REPLICATION	KEGG_DNA_REPLICATION	35	0.604474	1.85696	0.000687149	0.00888385	0.00733647	6272	tags=63%, list=27%, signal=46%	DNA2/POLE2/MCM2/POLD1/RNASEH2A/RFC4/LIG1/FEN1/MCM4/PRIM2/MCM5/POLA2/MCM6/POLE/RFC2/MCM7/RFC3/PCNA/MCM3/RFC5/PRIM1/SSBP1
KEGG_HOMOLOGOUS_RECOMBINATION	KEGG_HOMOLOGOUS_RECOMBINATION	24	0.664238	1.88164	0.000829792	0.0092267	0.00761961	2156	tags=33%, list=9%, signal=30%	RAD54L/EME1/XRCC2/RAD51/BLM/BRCA2/RAD54B/POLD1
KEGG_CELL_CYCLE	KEGG_CELL_CYCLE	122	0.600283	2.3147	1e-10	1.81e-08	1.49474e-08	2591	tags=29%, list=11%, signal=26%	CDC25C/PKMYT1/TTK/BUB1/ORC6/CDC45/ESPL1/SMC1B/E2F2/PLK1/ORC1/CCNE1/CDC25A/BUB1B/CDC20/CCNA2/PTTG1/CCNB2/CDKN2A/CDC6/CDK1/MAD2L1/E2F1/CCNE2/CCNA1/CHEK1/CCNB3/CDC7/E2F5/CCNB1/MCM2/DBF4/CHEK2/E2F3/MCM4

## Sheet: NMNAT3
ID	Description	setSize	enrichmentScore	NES	pvalue	p.adjust	qvalue	rank	leading_edge	core_enrichment
KEGG_CELL_CYCLE	KEGG_CELL_CYCLE	122	-0.632062	-2.45211	1e-10	1.81e-08	1.42105e-08	3187	tags=35%, list=14%, signal=31%	MCM6/MCM5/MAD2L2/CDKN2D/CDK6/SKP2/CDC25B/CCNB3/RBL1/MCM2/MCM4/CHEK2/E2F5/E2F3/DBF4/CCNA1/CCNB1/CDC7/CHEK1/CDKN2A/MAD2L1/E2F1/CCNE2/PTTG1/CCNA2/CDK1/CCNB2/ORC1/CDC20/CDC25A/CCNE1/CDC6/ESPL1/BUB1B/CDC25C/TTK/SMC1B/CDC45/BUB1/E2F2/ORC6/PLK1/PKMYT1
KEGG_HOMOLOGOUS_RECOMBINATION	KEGG_HOMOLOGOUS_RECOMBINATION	24	-0.756463	-2.18193	1.86485e-05	0.00099411	0.000780488	1151	tags=33%, list=5%, signal=32%	POLD1/RAD54B/XRCC2/EME1/BRCA2/BLM/RAD51/RAD54L
KEGG_PRIMARY_IMMUNODEFICIENCY	KEGG_PRIMARY_IMMUNODEFICIENCY	31	-0.690051	-2.09096	4.12608e-05	0.00116428	0.00091409	4889	tags=68%, list=21%, signal=53%	IKBKG/CD3E/CD4/RFX5/CIITA/CD3D/CD8B/TAP2/CD79A/PTPRC/TAP1/IL2RG/LCK/ADA/ZAP70/BTK/JAK3/TNFRSF13B/TNFRSF13C/ICOS/CD19
KEGG_ALLOGRAFT_REJECTION	KEGG_ALLOGRAFT_REJECTION	31	-0.684599	-2.07444	6.282e-05	0.00116428	0.00091409	4222	tags=52%, list=18%, signal=42%	HLA-DMB/PRF1/HLA-DQB1/HLA-DQA1/HLA-DQA2/HLA-F/HLA-DOB/CD28/FASLG/CD86/HLA-G/IL10/TNF/GZMB/IFNG/CD80
KEGG_NATURAL_KILLER_CELL_MEDIATED_CYTOTOXICITY	KEGG_NATURAL_KILLER_CELL_MEDIATED_CYTOTOXICITY	103	-0.538166	-2.06465	1.02733e-06	9.29734e-05	7.29945e-05	4106	tags=36%, list=18%, signal=30%	TYROBP/KRAS/IFNAR2/HCST/PRF1/PTPN6/RAC2/FCER1G/CD48/CD244/CD247/KLRD1/ITGAL/ICAM1/VAV1/FCGR3A/LCP2/PIK3CG/LCK/ITGB2/ZAP70/ULBP3/PIK3R5/PRKCB/MICB/FASLG/HLA-G/SHC4/SH2D1A/TNF/NCR3/GZMB/IFNG/KIR2DL4/ULBP2/ULBP1/RAET1L
KEGG_PROTEASOME	KEGG_PROTEASOME	41	-0.631619	-2.01495	7.73256e-05	0.00116633	0.000915698	7847	tags=83%, list=34%, signal=55%	PSMA1/PSMB1/PSMB6/PSME3/PSMD8/PSMD13/PSMD3/PSMC3/PSMA3/PSMC2/PSMD7/PSMB3/POMP/PSMD4/PSMB5/PSMA2/PSMD12/PSMD1/PSMB8/PSMA6/PSMB4/PSMB10/PSMD11/PSMD2/PSMA7/PSMB2/PSME2/PSMA4/PSMA5/PSMC4/PSME4/PSMB9/PSMD14/IFNG
KEGG_LEISHMANIA_INFECTION	KEGG_LEISHMANIA_INFECTION	68	-0.565227	-1.99746	2.81309e-05	0.00101834	0.000799509	5135	tags=47%, list=22%, signal=37%	MARCKSL1/NOS2/MYD88/IL1B/STAT1/HLA-DMB/IRAK1/PTPN6/HLA-DQB1/NCF4/TGFB1/HLA-DQA1/HLA-DQA2/NFKBIB/FCGR2C/FCGR3A/ITGAM/CYBA/CR1/FCGR2A/MAPK12/ITGB2/NCF2/PRKCB/ITGA4/HLA-DOB/IL10/TNF/NCF1/IL1A/FCGR1A/IFNG
KEGG_GRAFT_VERSUS_HOST_DISEASE	KEGG_GRAFT_VERSUS_HOST_DISEASE	32	-0.658215	-1.99661	0.000257456	0.00291247	0.00228661	3776	tags=53%, list=16%, signal=44%	HLA-DMB/PRF1/HLA-DQB1/HLA-DQA1/HLA-DQA2/HLA-F/KLRD1/HLA-DOB/CD28/FASLG/CD86/HLA-G/TNF/GZMB/IL1A/IFNG/CD80
KEGG_DNA_REPLICATION	KEGG_DNA_REPLICATION	35	-0.64334	-1.98375	4.83658e-05	0.00116428	0.00091409	4811	tags=80%, list=21%, signal=63%	POLD4/RNASEH2B/POLE3/RFC5/PRIM1/RPA3/POLD2/RNASEH1/SSBP1/LIG1/POLE/MCM7/MCM3/PCNA/RFC2/POLA2/RFC3/MCM6/MCM5/POLD1/PRIM2/RFC4/RNASEH2A/MCM2/FEN1/MCM4/POLE2/DNA2
KEGG_ANTIGEN_PROCESSING_AND_PRESENTATION	KEGG_ANTIGEN_PROCESSING_AND_PRESENTATION	59	-0.562219	-1.95714	8.84834e-05	0.00117761	0.000924557	6676	tags=59%, list=29%, signal=42%	HLA-DPB1/LGMN/RFXANK/HSPA5/HLA-B/HLA-C/PDIA3/HLA-DRB1/CTSL/HLA-DRB5/HLA-A/NFYA/CTSB/TAPBP/CALR/PSME2/CD4/HLA-DMB/CTSS/RFX5/CIITA/HLA-DQB1/HLA-DQA1/HLA-DQA2/HLA-F/KLRD1/CD8B/TAP2/TAP1/HLA-DOB/HLA-G/HSPA6/IFI30/LTA/KIR2DL4
KEGG_TYPE_I_DIABETES_MELLITUS	KEGG_TYPE_I_DIABETES_MELLITUS	35	-0.629106	-1.93986	9.1086e-05	0.00117761	0.000924557	3776	tags=49%, list=16%, signal=41%	HLA-DMB/PRF1/HLA-DQB1/HLA-DQA1/HLA-DQA2/HLA-F/HLA-DOB/CD28/FASLG/CD86/HLA-G/TNF/GZMB/IL1A/LTA/IFNG/CD80
KEGG_NOD_LIKE_RECEPTOR_SIGNALING_PATHWAY	KEGG_NOD_LIKE_RECEPTOR_SIGNALING_PATHWAY	59	-0.511223	-1.77962	0.000969493	0.00877391	0.0068885	3521	tags=27%, list=15%, signal=23%	NLRC4/NFKBIB/CXCL1/RIPK2/MAPK12/CARD9/IL18/MEFV/NOD2/PSTPIP1/TNF/CXCL8/PYDC1/CASP5/CCL11/CCL7
KEGG_AUTOIMMUNE_THYROID_DISEASE	KEGG_AUTOIMMUNE_THYROID_DISEASE	31	-0.580433	-1.7588	0.00507268	0.0347211	0.02726	4222	tags=48%, list=18%, signal=40%	HLA-DMB/PRF1/HLA-DQB1/HLA-DQA1/HLA-DQA2/HLA-F/HLA-DOB/CD28/FASLG/CD86/HLA-G/IL10/GZMB/CTLA4/CD80
KEGG_T_CELL_RECEPTOR_SIGNALING_PATHWAY	KEGG_T_CELL_RECEPTOR_SIGNALING_PATHWAY	98	-0.444269	-1.69467	0.00172709	0.0135914	0.0106708	3956	tags=27%, list=17%, signal=22%	KRAS/PTPN6/CD3D/NFKBIB/CD247/CD8B/PTPRC/VAV1/LCP2/CD3G/PIK3CG/LCK/MAPK12/NFKBIE/CARD11/ZAP70/PIK3R5/RASGRP1/CD28/ITK/IL10/TNF/PDCD1/CTLA4/ICOS/IFNG
KEGG_B_CELL_RECEPTOR_SIGNALING_PATHWAY	KEGG_B_CELL_RECEPTOR_SIGNALING_PATHWAY	72	-0.467693	-1.68824	0.00154767	0.0127331	0.00999691	5224	tags=38%, list=23%, signal=29%	PIK3CD/VAV2/RAC3/SYK/IKBKG/CD79B/KRAS/PTPN6/RAC2/LYN/NFKBIB/CD79A/VAV1/FCGR2B/PIK3CG/PIK3AP1/CD22/NFKBIE/CARD11/PIK3R5/PRKCB/BTK/DAPP1/CD72/LILRB3/CR2/CD19
KEGG_OOCYTE_MEIOSIS	KEGG_OOCYTE_MEIOSIS	102	-0.436209	-1.67142	0.000838631	0.00798906	0.00627231	1473	tags=18%, list=6%, signal=17%	ADCY7/CCNB1/MAD2L1/CCNE2/PTTG1/AURKA/CDK1/CCNB2/CDC20/CCNE1/ESPL1/CDC25C/SMC1B/FBXO43/BUB1/PLK1/PKMYT1/SPDYC
KEGG_HEMATOPOIETIC_CELL_LINEAGE	KEGG_HEMATOPOIETIC_CELL_LINEAGE	73	-0.462572	-1.66849	0.00232197	0.0175115	0.0137485	3294	tags=36%, list=14%, signal=31%	CD8B/TFRC/ITGAM/CD33/CD3G/CR1/GP1BA/CD37/CD22/ITGA4/CD1E/CD7/CD5/CD38/FCER2/IL1R2/TNF/IL2RA/CD1B/IL1A/FCGR1A/MS4A1/IL11/CR2/CD19/CD1A
KEGG_CYTOKINE_CYTOKINE_RECEPTOR_INTERACTION	KEGG_CYTOKINE_CYTOKINE_RECEPTOR_INTERACTION	204	-0.391653	-1.6332	6.66479e-05	0.00116428	0.00091409	3181	tags=30%, list=14%, signal=26%	CXCL1/IL23A/IL20RB/BMP7/TNFRSF12A/CSF2RB/IL2RG/CD27/CXCR6/CCL26/GDF5/IL2RB/AMH/TNFSF8/TNFSF14/CCR5/CXCL5/CCR1/FASLG/IL18/TNFSF13B/TNFRSF13B/CXCL6/IL10/TNFSF9/XCR1/CXCR3/TNFRSF13C/TNFRSF18/CCL17/IL12RB1/IL1R2/TNFRSF4/CCL18/TNF/CXCL13/CCR7/IL2RA/TNFSF18/CXCL9/CXCL8/LTB/CXCL10/IL1A/OSM/RELT/TNFSF4/CD70/IL12RB2/CCR4/IL11/LTA/INHBA/CXCL11/IFNG/CCL11/CCL20/IL21R/CCL7/CCR8/TNFRSF9
KEGG_INTESTINAL_IMMUNE_NETWORK_FOR_IGA_PRODUCTION	KEGG_INTESTINAL_IMMUNE_NETWORK_FOR_IGA_PRODUCTION	38	-0.516039	-1.62518	0.00756353	0.0414848	0.0325702	3815	tags=47%, list=17%, signal=40%	HLA-DMB/CXCR4/HLA-DQB1/TGFB1/HLA-DQA1/HLA-DQA2/ICOSLG/ITGA4/HLA-DOB/CD28/TNFSF13B/CD86/TNFRSF13B/IL10/ITGB7/TNFRSF13C/ICOS/CD80
KEGG_GLYCOSAMINOGLYCAN_BIOSYNTHESIS_KERATAN_SULFATE	KEGG_GLYCOSAMINOGLYCAN_BIOSYNTHESIS_KERATAN_SULFATE	15	-0.644498	-1.61342	0.0264127	0.122582	0.0962407	4516	tags=53%, list=20%, signal=43%	B4GALT2/B4GALT4/B4GALT3/CHST2/CHST1/B3GNT7/CHST4/CHST6
KEGG_BLADDER_CANCER	KEGG_BLADDER_CANCER	41	-0.503764	-1.60707	0.0110119	0.0557325	0.0437562	2441	tags=24%, list=11%, signal=22%	DAPK1/FGFR3/E2F3/TYMP/CDKN2A/CXCL8/E2F1/MMP9/E2F2/MMP1
KEGG_CHEMOKINE_SIGNALING_PATHWAY	KEGG_CHEMOKINE_SIGNALING_PATHWAY	166	-0.396619	-1.60463	0.000495264	0.0052731	0.00413997	4011	tags=31%, list=17%, signal=26%	GNB3/KRAS/PLCB3/CXCR4/XCL2/GNB4/PRKX/RAC2/CSK/LYN/PLCB2/NFKBIB/CCL19/CXCL1/VAV1/TIAM1/CXCR6/CCL26/PIK3CG/DOCK2/WAS/GNGT2/HCK/PIK3R5/PRKCB/ADCY2/JAK3/CCR5/CXCL5/ITK/CCR1/CXCL6/SHC4/GNG4/ADCY7/XCR1/CXCR3/CCL17/CCL18/CXCL13/CCR7/NCF1/CXCL9/CXCL8/CXCL10/GNG8/CCR4/CXCL11/CCL11/CCL20/CCL7/CCR8
KEGG_AMINO_SUGAR_AND_NUCLEOTIDE_SUGAR_METABOLISM	KEGG_AMINO_SUGAR_AND_NUCLEOTIDE_SUGAR_METABOLISM	40	-0.503499	-1.59694	0.011967	0.0585411	0.0459613	5912	tags=52%, list=26%, signal=39%	AMDHD2/PGM2/UAP1/NAGK/CMAS/NANS/CHIT1/NANP/UXS1/GPI/GMPPB/PGM3/GMPPA/GFPT2/GALK1/RENBP/GMDS/PMM2/GALE/NPL/HK3
KEGG_P53_SIGNALING_PATHWAY	KEGG_P53_SIGNALING_PATHWAY	66	-0.452011	-1.5954	0.00681597	0.039658	0.031136	3345	tags=24%, list=15%, signal=21%	BAX/PMAIP1/CDK6/SERPINE1/CCNB3/CHEK2/CCNB1/CHEK1/CDKN2A/CCNE2/CDK1/CCNB2/CCNE1/RRM2/GTSE1/RPRM
KEGG_PYRIMIDINE_METABOLISM	KEGG_PYRIMIDINE_METABOLISM	91	-0.418206	-1.56933	0.00481678	0.0347211	0.02726	7095	tags=46%, list=31%, signal=32%	NME1-NME2/POLR2I/NT5C3A/PRIM1/POLR3D/POLR2D/POLD2/POLR1B/NME4/POLR2J3/POLR2J/DCK/TXNRD1/PNPT1/ITPA/POLR1A/POLR2K/UCK2/CAD/POLR1C/POLE/POLR2H/POLR3K/DTYMK/POLA2/POLR2F/CDA/POLD1/NME1/PRIM2/POLR3G/PNP/UPP1/CMPK2/TYMP/NME2/CTPS1/POLE2/ENTPD8/TYMS/TK1/RRM2
KEGG_TOLL_LIKE_RECEPTOR_SIGNALING_PATHWAY	KEGG_TOLL_LIKE_RECEPTOR_SIGNALING_PATHWAY	84	-0.41627	-1.55076	0.00609066	0.036747	0.0288505	4925	tags=31%, list=21%, signal=24%	MYD88/IL1B/IKBKG/CCL5/STAT1/FADD/IFNAR2/TLR7/IRAK1/IRF7/PIK3CG/IRF5/MAPK12/LBP/PIK3R5/IKBKE/TLR6/CD86/SPP1/TNF/TLR8/CXCL9/CXCL8/CXCL10/CXCL11/CD80
KEGG_PROGESTERONE_MEDIATED_OOCYTE_MATURATION	KEGG_PROGESTERONE_MEDIATED_OOCYTE_MATURATION	80	-0.421196	-1.54358	0.0110849	0.0557325	0.0437562	2701	tags=24%, list=12%, signal=21%	PIK3CG/CDC25B/CCNB3/MAPK12/PIK3R5/ADCY2/CCNA1/ADCY7/CCNB1/MAD2L1/CCNA2/CDK1/CCNB2/CDC25A/CDC25C/BUB1/PLK1/PKMYT1/SPDYC
KEGG_BASE_EXCISION_REPAIR	KEGG_BASE_EXCISION_REPAIR	34	-0.478775	-1.47139	0.0272933	0.123502	0.0969631	5440	tags=38%, list=24%, signal=29%	MUTYH/APEX2/TDG/LIG1/POLE/PARP1/PCNA/NTHL1/POLD1/FEN1/HMGB1P1/POLE2/NEIL3
KEGG_RNA_POLYMERASE	KEGG_RNA_POLYMERASE	27	-0.496974	-1.4627	0.0461116	0.185086	0.145314	7946	tags=59%, list=34%, signal=39%	POLR2B/POLR3C/POLR2G/POLR2I/POLR3D/POLR2D/POLR1B/POLR2J3/POLR2J/POLR1A/POLR2K/POLR1C/POLR2H/POLR3K/POLR2F/POLR3G
KEGG_CELL_ADHESION_MOLECULES_CAMS	KEGG_CELL_ADHESION_MOLECULES_CAMS	121	-0.370515	-1.43451	0.0097732	0.0520279	0.0408477	3591	tags=32%, list=16%, signal=27%	SDC1/CD276/HLA-DQA1/HLA-DQA2/HLA-F/CLDN1/CD8B/ITGAL/PTPRC/ICAM1/SPN/ITGAM/NRCAM/SIGLEC1/CD226/CD22/ITGB2/ICOSLG/ITGA4/HLA-DOB/CD28/ICAM3/VCAN/CD86/SELL/HLA-G/ITGB7/L1CAM/CD6/CDH2/PDCD1/CTLA4/CNTNAP2/ICOS/CLDN16/CLDN14/CD80/CLDN9/CLDN6
KEGG_PATHOGENIC_ESCHERICHIA_COLI_INFECTION	KEGG_PATHOGENIC_ESCHERICHIA_COLI_INFECTION	50	-0.423167	-1.42811	0.0356521	0.157391	0.123569	7525	tags=50%, list=33%, signal=34%	CD14/NCK2/ACTB/NCL/OCLN/TUBB4B/ARPC3/EZR/TUBA1B/ARPC2/LY96/ARPC4/YWHAZ/TUBB/ARHGEF2/TUBA4A/ARPC5/ARPC5L/HCLS1/CLDN1/TUBB4A/ARPC1B/TUBA1C/WAS/TUBB3
KEGG_CYTOSOLIC_DNA_SENSING_PATHWAY	KEGG_CYTOSOLIC_DNA_SENSING_PATHWAY	38	-0.443623	-1.39711	0.0423536	0.178279	0.139969	4905	tags=39%, list=21%, signal=31%	CCL4/PYCARD/IL1B/IKBKG/CCL5/POLR1C/POLR3K/NFKBIB/IRF7/POLR3G/IKBKE/IL18/ZBP1/CXCL10/AIM2
KEGG_SYSTEMIC_LUPUS_ERYTHEMATOSUS	KEGG_SYSTEMIC_LUPUS_ERYTHEMATOSUS	50	-0.412131	-1.39087	0.0470385	0.185086	0.145314	4222	tags=38%, list=18%, signal=31%	HLA-DMB/SNRPD1/HLA-DQB1/HLA-DQA1/HLA-DQA2/FCGR2C/FCGR3A/FCGR2B/FCGR2A/HLA-DOB/C8G/CD28/C2/CD86/IL10/TNF/FCGR1A/IFNG/CD80
KEGG_PPAR_SIGNALING_PATHWAY	KEGG_PPAR_SIGNALING_PATHWAY	58	0.457422	1.40958	0.0416514	0.178279	0.139969	1648	tags=22%, list=7%, signal=21%	UCP1/HMGCS2/PCK1/AQP7/PLIN1/RXRG/ADIPOQ/CD36/ACOX2/PPARG/FABP4/SLC27A6/ACADL
KEGG_NEUROACTIVE_LIGAND_RECEPTOR_INTERACTION	KEGG_NEUROACTIVE_LIGAND_RECEPTOR_INTERACTION	147	0.416801	1.46834	0.00556305	0.0347211	0.02726	2279	tags=27%, list=10%, signal=25%	NPY2R/GLRA3/GRIK1/GRIA4/GRPR/OXTR/CALCR/GRIA1/DRD2/LEP/AGTR1/GRIK3/AVPR2/HTR2A/SSTR1/ADRA1A/GRIK5/ADRB2/CHRNB2/PTGER3/VIPR2/ADCYAP1R1/GHR/THRB/VIPR1/LEPR/P2RX6/TACR1/GRIA2/CTSG/PTH1R/NMUR1/GLRB/HTR1F/ADRB1/NPY1R/GIPR/NPY5R/CNR1/ADRA2A
KEGG_STARCH_AND_SUCROSE_METABOLISM	KEGG_STARCH_AND_SUCROSE_METABOLISM	28	0.547802	1.47657	0.0447284	0.183997	0.144458	3706	tags=29%, list=16%, signal=24%	UGT2B15/GYS2/PYGM/UGT2B11/AMY2B/UGT2B28/UGT2B17/ENPP1
KEGG_OLFACTORY_TRANSDUCTION	KEGG_OLFACTORY_TRANSDUCTION	27	0.575749	1.53288	0.0169344	0.0806613	0.0633282	4493	tags=48%, list=20%, signal=39%	CLCA4/OR7C1/CAMK2B/CALML3/OR7A5/PDE1C/OR2A7/GNAL/CLCA2/PRKG1/GUCA1B/OR2W3/PRKG2
KEGG_DILATED_CARDIOMYOPATHY	KEGG_DILATED_CARDIOMYOPATHY	74	0.491296	1.5779	0.00701136	0.039658	0.031136	3654	tags=31%, list=16%, signal=26%	SGCG/ADCY5/TTN/ADCY1/CACNA2D2/CACNB4/MYL3/ITGA7/CACNG1/IGF1/ADRB1/CACNA1D/DMD/LAMA2/ADCY4/DES/SGCA/ITGA10/CACNA2D1/CACNB2/CACNA1C/SGCD/PLN
KEGG_HYPERTROPHIC_CARDIOMYOPATHY_HCM	KEGG_HYPERTROPHIC_CARDIOMYOPATHY_HCM	68	0.497043	1.5825	0.00542433	0.0347211	0.02726	3549	tags=29%, list=15%, signal=25%	SGCG/TTN/CACNA2D2/CACNB4/MYL3/ITGA7/CACNG1/IGF1/CACNA1D/DMD/LAMA2/DES/SGCA/ITGA10/CACNA2D1/PRKAA2/CACNB2/CACNA1C/SGCD/IL6
KEGG_PROXIMAL_TUBULE_BICARBONATE_RECLAMATION	KEGG_PROXIMAL_TUBULE_BICARBONATE_RECLAMATION	20	0.67147	1.68763	0.00537409	0.0347211	0.02726	1688	tags=30%, list=7%, signal=28%	CA4/ATP1A2/ATP1A4/PCK1/SLC4A4/ATP1B2
KEGG_CARDIAC_MUSCLE_CONTRACTION	KEGG_CARDIAC_MUSCLE_CONTRACTION	59	0.547982	1.6931	0.00148779	0.0127331	0.00999691	3275	tags=22%, list=14%, signal=19%	ATP1A2/ATP1A4/CACNA2D2/COX6B2/CACNB4/MYL3/CACNG1/ATP1B2/CACNA1D/COX7A1/CACNA2D1/CACNB2/CACNA1C
KEGG_ABC_TRANSPORTERS	KEGG_ABC_TRANSPORTERS	39	0.638268	1.83583	0.000540086	0.00543086	0.00426384	1583	tags=31%, list=7%, signal=29%	ABCC8/ABCB5/ABCA10/ABCA9/ABCA8/ABCB1/ABCG2/ABCA6/ABCD2/ABCC11/ABCC6/ABCA5
KEGG_TYROSINE_METABOLISM	KEGG_TYROSINE_METABOLISM	34	0.672383	1.86125	0.000161696	0.00195113	0.00153186	3989	tags=53%, list=17%, signal=44%	TAT/DCT/ADH1A/ALDH3A1/ADH1C/TPO/ADH1B/ADH4/MAOA/PNMT/AOX1/AOC3/AOC2/HPD/HGD/MAOB/HEMK1/ALDH3B2
KEGG_METABOLISM_OF_XENOBIOTICS_BY_CYTOCHROME_P450	KEGG_METABOLISM_OF_XENOBIOTICS_BY_CYTOCHROME_P450	40	0.6582	1.89927	7.07573e-05	0.00116428	0.00091409	2368	tags=42%, list=10%, signal=38%	UGT2B15/CYP1A1/ADH1A/ALDH3A1/GSTM5/ADH1C/ADH1B/ADH4/UGT2B11/GSTM2/AKR1C1/CYP3A5/CYP2C8/GSTO2/UGT2B28/GSTM3/AKR1C2
KEGG_RETINOL_METABOLISM	KEGG_RETINOL_METABOLISM	31	0.711248	1.9274	5.16053e-05	0.00116428	0.00091409	3469	tags=55%, list=15%, signal=47%	UGT2B15/CYP1A1/CYP26A1/ADH1A/CYP2A6/ADH1C/RDH5/ADH1B/ADH4/UGT2B11/ALDH1A2/CYP3A5/CYP2C8/UGT2B28/ALDH1A1/UGT2B17/LRAT
KEGG_DRUG_METABOLISM_CYTOCHROME_P450	KEGG_DRUG_METABOLISM_CYTOCHROME_P450	42	0.67363	1.96341	2.19693e-05	0.00099411	0.000780488	3337	tags=50%, list=14%, signal=43%	UGT2B15/ADH1A/CYP2A6/ALDH3A1/GSTM5/ADH1C/ADH1B/ADH4/MAOA/UGT2B11/FMO5/GSTM2/CYP3A5/CYP2C8/AOX1/GSTO2/UGT2B28/GSTM3/FMO2/UGT2B17/MAOB

## Sheet: CERCAM
ID	Description	setSize	enrichmentScore	NES	pvalue	p.adjust	qvalue	rank	leading_edge	core_enrichment
KEGG_RETINOL_METABOLISM	KEGG_RETINOL_METABOLISM	31	-0.628103	-1.88705	0.000198806	0.00719677	0.005441	3679	tags=45%, list=16%, signal=38%	UGT2B15/UGT2B17/ALDH1A1/CYP2A6/ALDH1A2/UGT2B11/LRAT/ADH1C/RDH5/CYP1A1/ADH1B/CYP3A5/ADH4/ADH1A
KEGG_PROXIMAL_TUBULE_BICARBONATE_RECLAMATION	KEGG_PROXIMAL_TUBULE_BICARBONATE_RECLAMATION	20	-0.631915	-1.71936	0.0046366	0.0469711	0.0355118	3878	tags=40%, list=17%, signal=33%	GLUD2/ATP1A4/ATP1B2/ATP1A3/CA4/SLC4A4/PCK1/ATP1A2
KEGG_TASTE_TRANSDUCTION	KEGG_TASTE_TRANSDUCTION	24	-0.535289	-1.52115	0.0389701	0.153339	0.115929	3152	tags=38%, list=14%, signal=32%	ADCY4/PDE1A/TAS2R14/TAS2R20/KCNB1/TAS2R19/TAS2R5/TAS2R4/TAS2R31
KEGG_ABC_TRANSPORTERS	KEGG_ABC_TRANSPORTERS	39	-0.484253	-1.5166	0.0169956	0.0901358	0.0681457	3885	tags=33%, list=17%, signal=28%	ABCC8/ABCC11/ABCC6/ABCC9/ABCG2/ABCA6/ABCA5/ABCA8/ABCB1/ABCA9/ABCB5/ABCD2/ABCA10
KEGG_DRUG_METABOLISM_CYTOCHROME_P450	KEGG_DRUG_METABOLISM_CYTOCHROME_P450	42	-0.471349	-1.49249	0.0260971	0.107354	0.0811633	4523	tags=38%, list=20%, signal=31%	GSTM5/AOX1/UGT2B15/UGT2B17/GSTO2/GSTM2/CYP2A6/FMO5/FMO2/UGT2B11/ADH1C/MAOA/ADH1B/CYP3A5/ADH4/ADH1A
KEGG_PROPANOATE_METABOLISM	KEGG_PROPANOATE_METABOLISM	29	-0.486755	-1.44747	0.0496988	0.176675	0.133572	6602	tags=45%, list=29%, signal=32%	ACSS2/SUCLA2/HIBCH/ACADM/ALDH3A2/ALDH2/MLYCD/ABAT/EHHADH/PCCA/ALDH6A1/ACSS3/ACACB
KEGG_FATTY_ACID_METABOLISM	KEGG_FATTY_ACID_METABOLISM	38	-0.457865	-1.42844	0.049459	0.176675	0.133572	8684	tags=55%, list=38%, signal=34%	ALDH9A1/ACOX1/ACAT1/ADH5/ACAA2/ECI2/ACSL5/ACSL4/ACSL1/HADH/ACADM/ALDH3A2/ALDH2/ACSL6/EHHADH/ACADSB/ADH1C/ACADL/ADH1B/ADH4/ADH1A
KEGG_PPAR_SIGNALING_PATHWAY	KEGG_PPAR_SIGNALING_PATHWAY	58	-0.424386	-1.41749	0.0381232	0.153339	0.115929	3891	tags=31%, list=17%, signal=26%	FABP7/EHHADH/SLC27A6/PPARG/FABP4/LPL/SORBS1/CD36/SLC27A2/ACOX2/HMGCS2/PLIN1/ACADL/ADIPOQ/AQP7/RXRG/PCK1/UCP1
KEGG_FC_GAMMA_R_MEDIATED_PHAGOCYTOSIS	KEGG_FC_GAMMA_R_MEDIATED_PHAGOCYTOSIS	87	0.326645	1.28657	0.0497813	0.176675	0.133572	4976	tags=31%, list=22%, signal=24%	FCGR1A/NCF1/ARPC1B/LIMK1/WAS/PLA2G4F/SPHK1/PIK3R5/FCGR2A/VAV1/HCK/RPS6KB2/FCGR2B/SPHK2/FCGR3A/RAC2/DNM1/DOCK2/ARPC5L/VAV2/AKT1/CFL1/MYO10/VASP/PRKCB/MARCKSL1/ARPC4
KEGG_FOCAL_ADHESION	KEGG_FOCAL_ADHESION	186	0.293969	1.3065	0.0198153	0.0919633	0.0695274	4840	tags=27%, list=21%, signal=21%	IBSP/COMP/COL11A1/RASGRF1/COL2A1/COL5A1/ITGA11/PARVG/SPP1/COL11A2/COL1A1/FN1/COL5A3/COL5A2/PGF/COL1A2/COL3A1/SHC4/PIK3R5/THBS2/BCAR1/COL6A3/VAV1/PAK4/COL6A2/SRC/ITGA5/COL6A1/RAC3/BAD/THBS3/LAMC3/RAC2/HRAS/TNC/VEGFA/PDGFB/VAV2/AKT1/PPP1CA/ITGB7/FLNC/VASP/ITGB5/ILK/VTN/ERBB2/PRKCB/PARVB/LAMA5
KEGG_TOLL_LIKE_RECEPTOR_SIGNALING_PATHWAY	KEGG_TOLL_LIKE_RECEPTOR_SIGNALING_PATHWAY	84	0.350665	1.36176	0.0257073	0.107354	0.0811633	5237	tags=32%, list=23%, signal=25%	LBP/CXCL11/SPP1/CD80/CXCL8/IRF5/IRF7/CD86/CXCL10/FADD/PIK3R5/IKBKE/MAPK12/CXCL9/IKBKG/IRF3/TLR8/IRAK1/CCL3/AKT1/MAPK13/TLR6/TLR7/CD14/CTSK/MAP2K2/LY96
KEGG_BASAL_CELL_CARCINOMA	KEGG_BASAL_CELL_CARCINOMA	46	0.398605	1.38082	0.0488196	0.176675	0.133572	1991	tags=22%, list=9%, signal=20%	WNT2/WNT7B/FZD2/WNT9A/WNT6/WNT10A/WNT4/WNT10B/FZD9/LEF1
KEGG_CYTOSOLIC_DNA_SENSING_PATHWAY	KEGG_CYTOSOLIC_DNA_SENSING_PATHWAY	38	0.425149	1.39869	0.019605	0.0919633	0.0695274	3724	tags=26%, list=16%, signal=22%	AIM2/ZBP1/IRF7/CXCL10/NFKBIB/IKBKE/PYCARD/IL18/IKBKG/IRF3
KEGG_OXIDATIVE_PHOSPHORYLATION	KEGG_OXIDATIVE_PHOSPHORYLATION	107	0.345039	1.40722	0.00843583	0.0636202	0.048099	8531	tags=50%, list=37%, signal=32%	ATP6V0D2/TCIRG1/ATP6V1C2/NDUFA4L2/NDUFS8/NDUFS6/NDUFA11/NDUFS7/ATP6V0B/ATP6V0C/ATP6V0E2/NDUFB2/LHPP/ATP6V0D1/NDUFA3/NDUFB7/ATP6V1F/NDUFV1/ATP6AP1/COX4I2/CYC1/COX8A/COX17/COX5B/NDUFV2/NDUFB9/UQCR10/UQCRC1/NDUFB10/SDHA/NDUFS3/COX6A1/COX6B1/COX6C/NDUFAB1/NDUFS2/UQCR11/NDUFA2/UQCRQ/COX4I1/ATP6V0E1/COX7A2/UQCRHL/NDUFA6/NDUFS5/NDUFB3/NDUFA1/NDUFA8/NDUFB1/UQCRH/COX5A/NDUFC1/UQCRFS1/ATP6V1G1
KEGG_INTESTINAL_IMMUNE_NETWORK_FOR_IGA_PRODUCTION	KEGG_INTESTINAL_IMMUNE_NETWORK_FOR_IGA_PRODUCTION	38	0.428615	1.41009	0.0179276	0.0901358	0.0681457	5359	tags=47%, list=23%, signal=36%	CD80/IL10/TGFB1/CD86/ICOS/HLA-DQB1/CCR10/TNFRSF13C/HLA-DOB/TNFSF13B/LTBR/HLA-DQA1/ITGB7/HLA-DRB5/CD28/HLA-DMB/HLA-DPB1/TNFSF13
KEGG_B_CELL_RECEPTOR_SIGNALING_PATHWAY	KEGG_B_CELL_RECEPTOR_SIGNALING_PATHWAY	72	0.378826	1.41823	0.012534	0.0840241	0.0635251	5638	tags=38%, list=24%, signal=28%	CD19/LILRB3/CD22/CD72/CARD11/NFKBIE/PIK3R5/VAV1/NFKBIB/FCGR2B/RAC3/PTPN6/BTK/IKBKG/CR2/RAC2/HRAS/CD79B/VAV2/AKT1/PRKCB/IFITM1/NFATC4/MAP2K2/PIK3AP1/CD79A/SYK
KEGG_OOCYTE_MEIOSIS	KEGG_OOCYTE_MEIOSIS	102	0.351949	1.42812	0.0138201	0.0893369	0.0675417	3121	tags=21%, list=14%, signal=18%	SPDYC/PKMYT1/PLK1/CDC20/BUB1/CCNE1/CCNB2/PTTG1/ADCY7/CDK1/CALML5/CDC25C/AURKA/FBXO43/ESPL1/CCNB1/SMC1B/CALML3/ADCY2/MAPK12/ANAPC11
KEGG_CELL_ADHESION_MOLECULES_CAMS	KEGG_CELL_ADHESION_MOLECULES_CAMS	121	0.347201	1.43039	0.00669721	0.0606097	0.045823	4528	tags=35%, list=20%, signal=28%	CLDN6/CLDN14/CLDN9/CNTNAP2/CLDN16/NRXN2/CD80/VCAN/HLA-G/CD22/L1CAM/SDC1/SIGLEC1/CDH2/ITGB2/CD6/CD86/PDCD1/CTLA4/SELL/ICAM3/ICOS/ITGAM/CLDN1/HLA-DQB1/CLDN3/CD276/CLDN2/HLA-F/ICAM1/HLA-DOB/NRCAM/SELPLG/CDH3/CLDN7/CLDN4/CD99/CLDN10/PVR/HLA-DQA1/CD4/ITGB7
KEGG_BASE_EXCISION_REPAIR	KEGG_BASE_EXCISION_REPAIR	34	0.445866	1.43105	0.0460333	0.176675	0.133572	7827	tags=50%, list=34%, signal=33%	POLD4/NEIL3/NTHL1/POLD1/MPG/FEN1/LIG1/POLE2/HMGB1P1/APEX2/POLD2/PCNA/XRCC1/LIG3/MUTYH/SMUG1/PARP1
KEGG_MELANOGENESIS	KEGG_MELANOGENESIS	87	0.364293	1.43486	0.0148087	0.0901358	0.0681457	3451	tags=25%, list=15%, signal=22%	WNT2/WNT7B/POMC/CREB3L1/FZD2/ADCY7/CALML5/WNT9A/WNT6/WNT10A/MC1R/WNT4/WNT10B/FZD9/LEF1/CALML3/ADCY2/WNT5B/PLCB3/PLCB2/ASIP/HRAS
KEGG_VIBRIO_CHOLERAE_INFECTION	KEGG_VIBRIO_CHOLERAE_INFECTION	49	0.412585	1.44921	0.0177384	0.0901358	0.0681457	6614	tags=41%, list=29%, signal=29%	ATP6V0D2/TCIRG1/ATP6V1C2/CFTR/KCNQ1/KDELR3/PDIA4/ATP6V0B/ATP6V0C/ATP6V0E2/PRKCB/ATP6V0D1/SEC61G/ATP6V1F/ATP6AP1/ARF1/SEC61A1/KDELR1/SEC61B/KDELR2
KEGG_LEUKOCYTE_TRANSENDOTHELIAL_MIGRATION	KEGG_LEUKOCYTE_TRANSENDOTHELIAL_MIGRATION	104	0.359896	1.47035	0.00782155	0.062331	0.0471243	4715	tags=30%, list=20%, signal=24%	CLDN6/CLDN14/CLDN9/MMP9/CLDN16/NCF1/THY1/CYBA/ITGB2/PIK3R5/BCAR1/ITGAM/CLDN1/VAV1/CLDN3/SIPA1/NCF2/NCF4/MAPK12/CLDN2/ICAM1/RAC2/CLDN7/MMP2/CLDN4/VAV2/CD99/CLDN10/MAPK13/VASP/PRKCB
KEGG_GRAFT_VERSUS_HOST_DISEASE	KEGG_GRAFT_VERSUS_HOST_DISEASE	32	0.469655	1.47702	0.0190344	0.0919633	0.0695274	6464	tags=59%, list=28%, signal=43%	CD80/HLA-G/GZMB/CD86/HLA-DQB1/HLA-F/HLA-DOB/HLA-DQA1/HLA-DRB5/PRF1/CD28/HLA-DMB/HLA-DPB1/HLA-C/HLA-A/HLA-DRB1/TNF/HLA-B/IL1A
KEGG_AUTOIMMUNE_THYROID_DISEASE	KEGG_AUTOIMMUNE_THYROID_DISEASE	31	0.474843	1.4883	0.0240966	0.103845	0.0785102	5762	tags=58%, list=25%, signal=44%	CD80/IL10/HLA-G/GZMB/CD86/CTLA4/HLA-DQB1/HLA-F/HLA-DOB/HLA-DQA1/HLA-DRB5/PRF1/CD28/HLA-DMB/HLA-DPB1/HLA-C/HLA-A/HLA-DRB1
KEGG_HEMATOPOIETIC_CELL_LINEAGE	KEGG_HEMATOPOIETIC_CELL_LINEAGE	73	0.398867	1.49392	0.00405638	0.0458878	0.0346927	5898	tags=45%, list=26%, signal=34%	IL11/FCGR1A/CD19/FCER2/IL1R2/CD22/CD1B/CD7/IL2RA/CSF3R/MS4A1/ITGAM/CR1/CD37/ITGA5/CD33/CD5/CR2/CD1A/CD1D/CD4/CSF1R/CD14/CD1E/HLA-DRB5/CD1C/FLT3LG/THPO/ITGA2B/HLA-DRB1/CD3D/CSF3/IL4R
KEGG_NATURAL_KILLER_CELL_MEDIATED_CYTOTOXICITY	KEGG_NATURAL_KILLER_CELL_MEDIATED_CYTOTOXICITY	103	0.369665	1.50946	0.00386366	0.0458878	0.0346927	6076	tags=39%, list=26%, signal=29%	RAET1L/ULBP2/KIR2DL4/HLA-G/GZMB/NCR3/ITGB2/ULBP1/FCGR3B/SHC4/HCST/PIK3R5/ZAP70/VAV1/TYROBP/RAC3/PTPN6/TNFRSF10C/FCGR3A/ICAM1/RAC2/HRAS/FCER1G/MICB/VAV2/LCK/RAET1G/PRKCB/PRF1/NFATC4/LCP2/MAP2K2/HLA-C/HLA-A/CD247/SYK/SHC2/BID/TNF/CD48
KEGG_HEDGEHOG_SIGNALING_PATHWAY	KEGG_HEDGEHOG_SIGNALING_PATHWAY	44	0.439704	1.51666	0.0151199	0.0901358	0.0681457	1909	tags=25%, list=8%, signal=23%	BMP8A/WNT2/WNT7B/WNT9A/WNT6/WNT10A/WNT4/BMP8B/WNT10B/DHH/ZIC2
KEGG_COMPLEMENT_AND_COAGULATION_CASCADES	KEGG_COMPLEMENT_AND_COAGULATION_CASCADES	55	0.428611	1.53544	0.00735009	0.062331	0.0471243	4540	tags=47%, list=20%, signal=38%	PROC/FGG/F12/BDKRB1/PLAUR/SERPINE1/F7/C2/FGB/PLAU/C5AR1/F5/C8G/CR1/SERPINF2/CR2/CFB/C4B/SERPINA1/C1QC/C1QA/BDKRB2/C1QB/C3AR1/F2R/F13A1
KEGG_PRIMARY_IMMUNODEFICIENCY	KEGG_PRIMARY_IMMUNODEFICIENCY	31	0.49115	1.53942	0.0169931	0.0901358	0.0681457	5979	tags=55%, list=26%, signal=41%	CD19/JAK3/ICOS/ZAP70/ADA/TNFRSF13C/BTK/IKBKG/TAP1/RFXANK/CD4/LCK/IL2RG/CD79A/CD3D/CIITA/BLNK
KEGG_BLADDER_CANCER	KEGG_BLADDER_CANCER	41	0.456869	1.5474	0.016057	0.0901358	0.0681457	3892	tags=32%, list=17%, signal=26%	MMP1/MMP9/FGFR3/CXCL8/E2F1/E2F2/PGF/TYMP/CDKN2A/DAPK3/HRAS/MMP2/VEGFA
KEGG_ASTHMA	KEGG_ASTHMA	20	0.549168	1.57043	0.0235456	0.103845	0.0785102	6070	tags=55%, list=26%, signal=41%	CCL11/IL10/HLA-DQB1/HLA-DOB/FCER1G/HLA-DQA1/HLA-DRB5/HLA-DMB/HLA-DPB1/HLA-DRB1/TNF
KEGG_DNA_REPLICATION	KEGG_DNA_REPLICATION	35	0.491657	1.5943	0.0106486	0.0741306	0.0560453	7136	tags=60%, list=31%, signal=41%	POLD4/POLD1/RNASEH2A/FEN1/MCM2/LIG1/MCM5/RNASEH2C/POLA2/POLE2/RFC4/MCM4/DNA2/RFC2/MCM6/MCM7/SSBP1/POLD2/PCNA/MCM3/PRIM2
KEGG_TYPE_I_DIABETES_MELLITUS	KEGG_TYPE_I_DIABETES_MELLITUS	35	0.492304	1.5964	0.0104418	0.0741306	0.0560453	6464	tags=57%, list=28%, signal=41%	CD80/HLA-G/GZMB/LTA/CD86/HLA-DQB1/HLA-F/HLA-DOB/HLA-DQA1/HLA-DRB5/PRF1/CD28/HLA-DMB/HLA-DPB1/HLA-C/HLA-A/HLA-DRB1/TNF/HLA-B/IL1A
KEGG_PATHOGENIC_ESCHERICHIA_COLI_INFECTION	KEGG_PATHOGENIC_ESCHERICHIA_COLI_INFECTION	50	0.452349	1.59906	0.00792052	0.062331	0.0471243	7822	tags=62%, list=34%, signal=41%	TUBB3/ARPC1B/WAS/CLDN1/TUBB4A/TUBA1C/TUBAL3/TUBB2A/HCLS1/ARPC5L/CD14/ARPC4/LY96/KRT18/TUBB4B/CTTN/TUBB6/ARPC5/EZR/NCK2/TUBA4A/TUBB/TUBB2B/ARPC2/TUBA1B/ARPC3/ACTB/ARPC1A/CDH1/ARHGEF2/ACTG1
KEGG_PYRIMIDINE_METABOLISM	KEGG_PYRIMIDINE_METABOLISM	91	0.40328	1.60268	0.00132002	0.0238923	0.0180634	6429	tags=40%, list=28%, signal=29%	ENTPD8/NME2/CDA/RRM2/TK1/TYMP/UPP1/POLD4/POLR2F/POLD1/PNP/TYMS/NME1/NME1-NME2/CMPK2/TXNRD2/ITPA/DTYMK/CTPS1/NME3/POLR2J/NT5C/POLA2/POLE2/POLR2H/NME4/NT5E/POLR2I/POLR3K/POLR1C/POLR2L/NT5M/ENTPD6/UCKL1/POLD2/CAD
KEGG_ANTIGEN_PROCESSING_AND_PRESENTATION	KEGG_ANTIGEN_PROCESSING_AND_PRESENTATION	59	0.442282	1.60663	0.0020902	0.0293049	0.0221555	7070	tags=54%, list=31%, signal=38%	HSPA6/IFI30/KIR2DL4/HLA-G/LTA/HLA-DQB1/HLA-F/HLA-DOB/TAP1/HLA-DQA1/RFXANK/CD4/CTSB/HLA-DRB5/CTSL/HLA-DMB/HLA-DPB1/LGMN/TAPBP/HLA-C/HLA-A/CALR/PSME2/HLA-DRB1/CIITA/HLA-B/CTSS/PDIA3/TAP2/HSPA5/CD74/HLA-DOA
KEGG_HOMOLOGOUS_RECOMBINATION	KEGG_HOMOLOGOUS_RECOMBINATION	24	0.539174	1.61246	0.0158443	0.0901358	0.0681457	4408	tags=42%, list=19%, signal=34%	RAD51/RAD54L/EME1/POLD4/XRCC2/POLD1/BLM/XRCC3/BRCA2/MUS81
KEGG_NOD_LIKE_RECEPTOR_SIGNALING_PATHWAY	KEGG_NOD_LIKE_RECEPTOR_SIGNALING_PATHWAY	59	0.447077	1.62405	0.00168658	0.0277519	0.0209814	4657	tags=34%, list=20%, signal=27%	CCL11/CCL7/PSTPIP1/CARD9/CXCL8/MEFV/NFKBIB/PYCARD/CASP5/CCL13/IL18/MAPK12/NLRP3/CXCL1/IKBKG/NOD2/TRIP6/NLRC4/MAPK13/CCL8
KEGG_SULFUR_METABOLISM	KEGG_SULFUR_METABOLISM	11	0.667969	1.65171	0.0203842	0.0922383	0.0697353	3630	tags=36%, list=16%, signal=31%	CHST13/SULT1E1/CHST11/CHST12
KEGG_CYTOKINE_CYTOKINE_RECEPTOR_INTERACTION	KEGG_CYTOKINE_CYTOKINE_RECEPTOR_INTERACTION	204	0.367302	1.65432	4.92173e-05	0.00222708	0.00168375	4055	tags=30%, list=18%, signal=25%	CCL11/CCL7/CCL26/CCR8/CD70/TNFSF4/OSM/TNFRSF18/INHBA/TNFSF9/IL11/IL21R/TNFSF11/CCL17/TNFRSF4/TNFRSF9/CXCL11/LTB/RELT/CCL20/IL10/AMH/CXCL8/IL1R2/CXCR1/TNFRSF12A/TNFSF18/CCR4/LTA/IL2RA/XCR1/CSF3R/CCL18/IL20RB/CCR7/TGFB1/CCR1/IL12RB1/CXCL10/CXCR3/CLCF1/CXCL6/CCR10/CXCL13/CCL3L3/CCL13/TNFRSF13C/IL18/TNFRSF10C/CXCL9/CXCL1/XCL2/TNFSF13B/TGFB3/IL2RB/CCL19/VEGFA/LIF/IL20/CCL3/PDGFB/LTBR
KEGG_SYSTEMIC_LUPUS_ERYTHEMATOSUS	KEGG_SYSTEMIC_LUPUS_ERYTHEMATOSUS	50	0.471943	1.66833	0.00361467	0.0458878	0.0346927	7801	tags=80%, list=34%, signal=53%	FCGR1A/CD80/IL10/C2/FCGR3B/CD86/FCGR2A/C8G/HLA-DQB1/FCGR2B/FCGR3A/HLA-DOB/C4B/C1QC/C1QA/C1QB/HLA-DQA1/HLA-DRB5/GRIN2A/CD28/HLA-DMB/SNRPB/HLA-DPB1/C4A/HLA-DRB1/ELANE/TNF/ACTN1/C1R/FCGR2C/ACTN4/SNRPD1/HLA-DOA/SNRPD3/HLA-DPA1/TRIM21/CD40/C1S/HLA-DMA/HLA-DRA
KEGG_ALLOGRAFT_REJECTION	KEGG_ALLOGRAFT_REJECTION	31	0.538144	1.68671	0.00513569	0.0489242	0.0369884	6070	tags=58%, list=26%, signal=43%	CD80/IL10/HLA-G/GZMB/CD86/HLA-DQB1/HLA-F/HLA-DOB/HLA-DQA1/HLA-DRB5/PRF1/CD28/HLA-DMB/HLA-DPB1/HLA-C/HLA-A/HLA-DRB1/TNF
KEGG_LEISHMANIA_INFECTION	KEGG_LEISHMANIA_INFECTION	68	0.460658	1.69621	0.000658774	0.0149048	0.0112685	6717	tags=53%, list=29%, signal=38%	FCGR1A/NCF1/IL10/CYBA/ITGB2/TGFB1/FCGR3B/FCGR2A/ITGAM/HLA-DQB1/NFKBIB/CR1/NCF2/NCF4/PTPN6/MAPK12/FCGR3A/HLA-DOB/TGFB3/IRAK1/MAPK13/HLA-DQA1/PRKCB/HLA-DRB5/MARCKSL1/HLA-DMB/HLA-DPB1/MYD88/MAPK11/HLA-DRB1/TNF/TGFB2/FCGR2C/IL1A/TAB1/ELK1
KEGG_ECM_RECEPTOR_INTERACTION	KEGG_ECM_RECEPTOR_INTERACTION	77	0.455191	1.73682	0.000354068	0.0106811	0.00807524	3455	tags=32%, list=15%, signal=28%	IBSP/COMP/COL11A1/COL2A1/COL5A1/ITGA11/SPP1/COL11A2/HMMR/COL1A1/FN1/COL5A3/COL5A2/SDC1/COL1A2/COL3A1/AGRN/THBS2/COL6A3/COL6A2/ITGA5/COL6A1/THBS3/LAMC3/TNC
KEGG_AMINO_SUGAR_AND_NUCLEOTIDE_SUGAR_METABOLISM	KEGG_AMINO_SUGAR_AND_NUCLEOTIDE_SUGAR_METABOLISM	40	0.515039	1.73987	0.00210477	0.0293049	0.0221555	6265	tags=45%, list=27%, signal=33%	HK3/AMDHD2/GALK1/RENBP/GALE/GFPT2/NAGK/GMDS/GMPPB/GMPPA/PMM2/NPL/UXS1/NANS/CHIT1/HEXA/GPI/HK1
KEGG_CHEMOKINE_SIGNALING_PATHWAY	KEGG_CHEMOKINE_SIGNALING_PATHWAY	166	0.402173	1.74872	7.95111e-06	0.000554195	0.00041899	4802	tags=35%, list=21%, signal=28%	CCL11/CCL7/CCL26/CCR8/CCL17/GNG8/CXCL11/NCF1/CCL20/ADCY7/CXCL8/CXCR1/CCR4/XCR1/CCL18/CCR7/CCR1/WAS/SHC4/CXCL10/JAK3/PIK3R5/BCAR1/CXCR3/VAV1/NFKBIB/CXCL6/HCK/ADCY2/PRKCZ/CCR10/CXCL13/CCL3L3/PLCB3/CCL13/PLCB2/CXCL9/GNGT2/CXCL1/CSK/IKBKG/RAC2/HRAS/XCL2/FGR/CCL19/CCL3/GNG4/GRK6/DOCK2/VAV2/AKT1/GNB2/CCL8/CCL22/CCR5/PRKCB/RASGRP2
KEGG_GLYCOSAMINOGLYCAN_BIOSYNTHESIS_CHONDROITIN_SULFATE	KEGG_GLYCOSAMINOGLYCAN_BIOSYNTHESIS_CHONDROITIN_SULFATE	21	0.616265	1.78615	0.00467116	0.0469711	0.0355118	5003	tags=57%, list=22%, signal=45%	CHST13/CHPF/CHST11/CHSY3/B4GALT7/CHPF2/B3GAT3/CHST12/B3GALT6/XYLT2/CHST14/CHST15
KEGG_CELL_CYCLE	KEGG_CELL_CYCLE	122	0.439449	1.81704	8.22699e-06	0.000554195	0.00041899	4323	tags=32%, list=19%, signal=26%	PKMYT1/PLK1/CDC20/CDC45/ORC6/BUB1/CCNE1/CCNB2/PTTG1/CDK1/E2F1/E2F2/CDC25C/TTK/BUB1B/CCNA2/CDC6/TGFB1/ESPL1/CDKN2A/ORC1/CDC25A/GADD45G/MAD1L1/CCNB1/CDKN2D/CHEK1/SMC1B/SFN/ANAPC11/CDC25B/MAD2L1/TGFB3/MCM2/MAD2L2/MCM5/ZBTB17/GADD45B/CHEK2
KEGG_PROTEASOME	KEGG_PROTEASOME	41	0.538152	1.8227	0.00114037	0.0229341	0.017339	8867	tags=76%, list=38%, signal=47%	PSMB10/PSMB9/PSMC4/PSMC3/PSME2/PSMB8/PSMB6/PSMB3/PSMD4/PSMB5/PSMD14/PSMB4/PSMD13/PSMD2/PSMA7/PSMA5/PSMD8/PSMD3/PSMA4/PSMC2/PSMB2/PSMD7/PSMC5/PSMB1/POMP/PSMD11/PSME1/PSMB7/PSMD1/PSMA6/PSMA2
KEGG_LYSOSOME	KEGG_LYSOSOME	119	0.457616	1.88614	9.18556e-06	0.000554195	0.00041899	5929	tags=45%, list=26%, signal=33%	ATP6V0D2/SLC11A1/CD68/TCIRG1/GALNS/LAMP3/CTSV/ACP5/DNASE2B/PLA2G15/IDUA/NAPSA/GAA/CTSW/AP1S1/ARSA/NAGPA/AP1M2/CLN3/ARSB/AP4M1/CLTB/CTSA/CTSD/MAN2B1/ATP6V0B/CTSH/ATP6V0C/GBA/ABCB9/ACP2/LAPTM5/ATP6V0D1/NAGLU/NEU1/GNPTG/CTSB/CTSZ/CTSC/CTSL/AP1B1/CTSK/GLB1/SMPD1/NAGA/MCOLN1/LGMN/GUSB/DNASE2/GGA1/AP1M1/ATP6AP1/HEXA
KEGG_GLYCOSAMINOGLYCAN_BIOSYNTHESIS_KERATAN_SULFATE	KEGG_GLYCOSAMINOGLYCAN_BIOSYNTHESIS_KERATAN_SULFATE	15	0.734025	1.96897	0.00057952	0.0149048	0.0112685	4458	tags=53%, list=19%, signal=43%	CHST6/B3GNT7/CHST1/CHST4/B4GALT2/ST3GAL2/B4GALT4/B4GALT3

## Sheet: COL5A3
ID	Description	setSize	enrichmentScore	NES	pvalue	p.adjust	qvalue	rank	leading_edge	core_enrichment
KEGG_PENTOSE_AND_GLUCURONATE_INTERCONVERSIONS	KEGG_PENTOSE_AND_GLUCURONATE_INTERCONVERSIONS	14	-0.767142	-1.87036	0.000335781	0.00303881	0.00219141	1900	tags=36%, list=8%, signal=33%	DHDH/UGT2B11/UGT2B28/UGT2B17/UGT2B15
KEGG_PORPHYRIN_AND_CHLOROPHYLL_METABOLISM	KEGG_PORPHYRIN_AND_CHLOROPHYLL_METABOLISM	26	-0.630441	-1.73479	0.00190481	0.0118886	0.00857336	1886	tags=19%, list=8%, signal=18%	FTMT/UGT2B11/UGT2B28/UGT2B17/UGT2B15
KEGG_ASCORBATE_AND_ALDARATE_METABOLISM	KEGG_ASCORBATE_AND_ALDARATE_METABOLISM	11	-0.746373	-1.68693	0.00291509	0.0164885	0.0118905	1312	tags=36%, list=6%, signal=34%	UGT2B11/UGT2B28/UGT2B17/UGT2B15
KEGG_OLFACTORY_TRANSDUCTION	KEGG_OLFACTORY_TRANSDUCTION	27	-0.525588	-1.45681	0.0297171	0.101487	0.0731862	3226	tags=33%, list=14%, signal=29%	CLCA2/CALML3/PDE1C/CALML6/OR2A7/OR7C1/CLCA4/OR7A5/CAMK2B
KEGG_GLYCOSPHINGOLIPID_BIOSYNTHESIS_LACTO_AND_NEOLACTO_SERIES	KEGG_GLYCOSPHINGOLIPID_BIOSYNTHESIS_LACTO_AND_NEOLACTO_SERIES	25	-0.525007	-1.43643	0.0440529	0.139887	0.100878	5582	tags=36%, list=24%, signal=27%	ST8SIA1/B3GALT2/GCNT2/FUT2/FUT6/B3GNT3/FUT9/B3GALT5/B3GALT1
KEGG_MAPK_SIGNALING_PATHWAY	KEGG_MAPK_SIGNALING_PATHWAY	227	0.276888	1.21885	0.0242692	0.0900326	0.0649261	4154	tags=26%, list=18%, signal=22%	FGF16/PLA2G5/MAPK10/PLA2G2A/RASGRF2/CACNA1H/RASGRP4/CACNA2D4/FGF18/FLNC/FGF10/MECOM/RASGRP2/PDGFRB/MAPK11/CACNA2D1/NGF/FGF7/PDGFB/HSPA6/FGF2/TGFB1/PDGFRA/FOS/RRAS/MEF2C/DUSP1/IL1R1/RPS6KA2/PLA2G4A/TGFBR2/IKBKG/PRKCB/NFATC4/MAPK12/MRAS/FGF9/AKT2/MAP2K1/GNA12/MAP3K5/GADD45B/RPS6KA4/FGFR1/NR4A1/CD14/TGFB3/TAOK2/MAP4K4/MAP3K3/RAPGEF2/MAP3K8/MAP3K11/MAP3K12/FLNA/MAP3K6/ARRB1/JMJD7-PLA2G4B/RAP1B/JUN
KEGG_REGULATION_OF_ACTIN_CYTOSKELETON	KEGG_REGULATION_OF_ACTIN_CYTOSKELETON	183	0.291649	1.25994	0.00848113	0.0414888	0.0299192	3829	tags=26%, list=17%, signal=22%	FGF16/ITGA7/ITGB3/ITGA8/SCIN/FGF18/ITGA1/ITGA11/FGF10/PDGFRB/ITGAM/FGF7/ITGA5/BDKRB2/PIK3R5/PDGFB/FN1/PIK3CG/ARHGEF4/ITGAX/ITGB5/NCKAP1L/FGF2/BDKRB1/PDGFRA/RRAS/GSN/DIAPH2/ITGB2/MYL9/CFL2/TMSB4XP8/MRAS/FGF9/ITGAV/F2R/WAS/VAV1/MAP2K1/GNA12/ITGB1/BCAR1/ARPC1B/FGFR1/ITGA4/CD14/SSH2/MYH10
KEGG_JAK_STAT_SIGNALING_PATHWAY	KEGG_JAK_STAT_SIGNALING_PATHWAY	113	0.318853	1.28913	0.0248709	0.0900326	0.0649261	3236	tags=23%, list=14%, signal=20%	LEP/CSF3/IL10/IL20RB/IL6/CNTFR/GHR/TPO/OSM/PIK3R5/PIK3CG/SPRY4/SOCS3/SOCS1/IL10RA/LEPR/SPRY1/CSF2RA/IL3RA/IL2RA/CSF2RB/PIM1/STAT5A/AKT2/CCND1/IL15RA
KEGG_LYSOSOME	KEGG_LYSOSOME	119	0.316306	1.29595	0.0247519	0.0900326	0.0649261	5130	tags=37%, list=22%, signal=29%	ATP6V0D2/CTSG/SLC11A1/DNASE2B/CD68/HYAL1/CLTCL1/CTSK/ARSB/TCIRG1/NAGLU/AP1M1/CTSL/LGMN/ACP5/CTSA/IGF2R/PLA2G15/SMPD1/LAPTM5/CTSC/ASAH1/SORT1/GNS/CTSB/MCOLN1/GNPTG/LIPA/NAGPA/CTSZ/CD63/CTSS/ABCA2/CTSD/ARSA/CLTB/TPP1/MAN2B1/PSAP/AP3S2/ATP6V0C/CTNS/ATP6V0D1/AP1S2
KEGG_ABC_TRANSPORTERS	KEGG_ABC_TRANSPORTERS	39	0.405155	1.34956	0.033047	0.108755	0.0784272	2000	tags=23%, list=9%, signal=21%	ABCD2/ABCC9/ABCC6/ABCA8/ABCA6/ABCA9/ABCB4/ABCA1/ABCD1
KEGG_CELL_ADHESION_MOLECULES_CAMS	KEGG_CELL_ADHESION_MOLECULES_CAMS	121	0.332945	1.35946	0.00967345	0.0448947	0.0323754	3846	tags=39%, list=17%, signal=33%	CLDN2/NEGR1/ITGA8/SIGLEC1/CLDN5/MPZ/CADM3/NRCAM/CNTNAP1/ITGAM/VCAN/CDH5/ESAM/CD28/SELE/PTPRM/NLGN1/SELP/CLDN14/CD34/HLA-G/PECAM1/CLDN16/ICAM2/L1CAM/CD99/SDC2/JAM2/ITGB2/CLDN15/CD86/ITGAV/PDCD1LG2/ICAM1/CD4/NRXN2/CD40/CD80/CD22/ITGB1/HLA-DRB5/ITGA4/HLA-DQB1/HLA-DMB/CD276/HLA-DMA/SELPLG
KEGG_LEUKOCYTE_TRANSENDOTHELIAL_MIGRATION	KEGG_LEUKOCYTE_TRANSENDOTHELIAL_MIGRATION	104	0.341001	1.36688	0.0192453	0.077409	0.0558227	4367	tags=44%, list=19%, signal=36%	CLDN2/CLDN5/RAPGEF3/MMP9/ITGAM/MAPK11/THY1/CDH5/ESAM/NCF2/PIK3R5/CLDN14/PIK3CG/NCF1/NCF4/MMP2/GNAI1/PECAM1/CLDN16/CD99/JAM2/CXCL12/PRKCB/ITGB2/MYL9/MAPK12/CLDN15/ICAM1/VAV1/CYBB/ITGB1/BCAR1/TXK/ITGA4/GNAI2/RAPGEF4/SIPA1/JAM3/CYBA/MSN/RAP1B/VCAM1/VCL/CLDN9/PXN/PIK3CA
KEGG_NOD_LIKE_RECEPTOR_SIGNALING_PATHWAY	KEGG_NOD_LIKE_RECEPTOR_SIGNALING_PATHWAY	59	0.382116	1.37699	0.0359635	0.116239	0.0838246	3417	tags=29%, list=15%, signal=25%	MAPK10/CCL11/IL6/NLRP3/CCL13/MAPK11/CXCL8/NLRP1/NLRC4/PSTPIP1/CARD6/CCL8/IKBKG/MAPK12/MEFV/CCL2/CARD8
KEGG_B_CELL_RECEPTOR_SIGNALING_PATHWAY	KEGG_B_CELL_RECEPTOR_SIGNALING_PATHWAY	72	0.385803	1.45044	0.00784018	0.0394187	0.0284264	5136	tags=39%, list=22%, signal=30%	FCGR2B/LILRB3/PIK3R5/PIK3CG/FOS/BTK/IKBKG/PRKCB/NFATC4/AKT2/VAV1/MAP2K1/CD22/CD19/CD81/NFATC1/JUN/PPP3CC/PIK3CA/AKT1/RASGRP3/PIK3AP1/MAPK3/INPP5D/CD79B/IFITM1/PPP3CB/CHP1
KEGG_TYROSINE_METABOLISM	KEGG_TYROSINE_METABOLISM	34	0.455105	1.45627	0.0305678	0.102459	0.073887	2112	tags=32%, list=9%, signal=29%	ADH1A/AOC2/AOC3/ADH1B/MAOA/HPD/AOX1/TPO/ADH1C/FAH/ALDH3B1
KEGG_AMINO_SUGAR_AND_NUCLEOTIDE_SUGAR_METABOLISM	KEGG_AMINO_SUGAR_AND_NUCLEOTIDE_SUGAR_METABOLISM	40	0.435578	1.45892	0.023132	0.0890829	0.0642413	4263	tags=30%, list=19%, signal=24%	HK3/RENBP/GFPT2/CHIT1/HK2/PMM1/CYB5R3/PGM1/AMDHD2/UGP2/GPI/NPL
KEGG_GLYCOSAMINOGLYCAN_DEGRADATION	KEGG_GLYCOSAMINOGLYCAN_DEGRADATION	19	0.534847	1.51148	0.0275476	0.097767	0.0705037	3750	tags=32%, list=16%, signal=26%	HYAL1/HS3ST3A1/ARSB/NAGLU/HYAL2/GNS
KEGG_PATHWAYS_IN_CANCER	KEGG_PATHWAYS_IN_CANCER	295	0.331888	1.51388	2.45175e-05	0.000493074	0.000355575	3169	tags=23%, list=14%, signal=20%	FGF16/RXRG/IGF1/MAPK10/WNT11/PPARG/CDKN2B/CEBPA/WNT10B/LAMA4/ZBTB16/FGF18/BMP2/FZD4/WNT2/FGF10/IL6/MECOM/RUNX1T1/MMP9/PDGFRB/LAMA2/MMP1/COL4A1/CXCL8/FGF7/MITF/HGF/PIK3R5/PDGFB/FN1/PIK3CG/COL4A2/VEGFC/BMP4/GLI1/EPAS1/MMP2/CSF1R/FGF2/SPI1/TGFB1/PDGFRA/CSF2RA/FOS/LAMB1/VEGFB/FZD5/VEGFA/CDKN1A/EGLN2/TGFBR2/IKBKG/ETS1/PRKCB/LAMC1/WNT9A/RXRA/FOXO1/AXIN2/FGF9/LAMB2/STAT5A/ITGAV/AKT2/CCND1/DAPK2
KEGG_RETINOL_METABOLISM	KEGG_RETINOL_METABOLISM	31	0.482504	1.53273	0.0119335	0.0514278	0.0370867	2430	tags=42%, list=11%, signal=38%	ADH1A/CYP1A1/RDH5/DHRS9/CYP26B1/ADH1B/DGAT2/CYP3A5/ADH1C/ALDH1A2/RETSAT/DGAT1/ALDH1A1
KEGG_GLYCOSAMINOGLYCAN_BIOSYNTHESIS_CHONDROITIN_SULFATE	KEGG_GLYCOSAMINOGLYCAN_BIOSYNTHESIS_CHONDROITIN_SULFATE	21	0.537013	1.5398	0.0281972	0.0981479	0.0707783	4078	tags=48%, list=18%, signal=39%	CHSY3/CHST13/CHST7/DSE/XYLT1/CHST11/CSGALNACT1/CHST12/UST/CHST15
KEGG_PRION_DISEASES	KEGG_PRION_DISEASES	31	0.48491	1.54037	0.0115808	0.0514278	0.0370867	3331	tags=32%, list=14%, signal=28%	C6/IL6/C7/NOTCH1/FYN/LAMC1/C1QA/C1QC/MAP2K1/C1QB
KEGG_LONG_TERM_DEPRESSION	KEGG_LONG_TERM_DEPRESSION	53	0.432722	1.54193	0.00470979	0.0243564	0.0175643	4128	tags=34%, list=18%, signal=28%	GRIA1/IGF1/PLA2G5/PLA2G2A/GUCY1A2/PPP2R1B/GNAI1/PRKG1/PLA2G4A/PRKCB/GNAO1/MAP2K1/GNA12/GNAZ/GNAI2/PLCB2/GRIA3/JMJD7-PLA2G4B
KEGG_TOLL_LIKE_RECEPTOR_SIGNALING_PATHWAY	KEGG_TOLL_LIKE_RECEPTOR_SIGNALING_PATHWAY	84	0.406034	1.5697	0.00232128	0.014005	0.0100996	3835	tags=30%, list=17%, signal=25%	MAPK10/IL6/MAPK11/CXCL8/LBP/TLR4/PIK3R5/CCL3/PIK3CG/TLR8/CTSK/SPP1/FOS/IKBKG/LY96/MAPK12/CD86/AKT2/MAP2K1/CD40/CD80/TLR3/CD14/CCL4/MAP3K8
KEGG_TRYPTOPHAN_METABOLISM	KEGG_TRYPTOPHAN_METABOLISM	33	0.491269	1.57022	0.00934811	0.0445265	0.0321099	4064	tags=48%, list=18%, signal=40%	CYP1A1/TDO2/MAOA/AOX1/INMT/ALDH2/EHHADH/IL4I1/CAT/MAOB/ACAT1/ALDH1B1/ECHS1/HADH/OGDH/IDO1
KEGG_GLYCEROLIPID_METABOLISM	KEGG_GLYCEROLIPID_METABOLISM	35	0.488067	1.57269	0.0118686	0.0514278	0.0370867	2135	tags=26%, list=9%, signal=23%	GLYCTK/DGKI/GPAM/DGAT2/LPL/MGLL/AGPAT2/ALDH2/DGAT1
KEGG_HYPERTROPHIC_CARDIOMYOPATHY_HCM	KEGG_HYPERTROPHIC_CARDIOMYOPATHY_HCM	68	0.425413	1.58483	0.00272514	0.0159113	0.0114743	1827	tags=25%, list=8%, signal=23%	SGCG/IGF1/MYL3/ITGA7/ITGB3/ITGA8/CACNA2D4/SGCA/DES/ITGA1/ITGA11/IL6/SGCD/LAMA2/CACNA2D1/ITGA5/ACE
KEGG_CYTOKINE_CYTOKINE_RECEPTOR_INTERACTION	KEGG_CYTOKINE_CYTOKINE_RECEPTOR_INTERACTION	204	0.372626	1.63637	2.80203e-05	0.000507167	0.000365739	3386	tags=34%, list=15%, signal=30%	PPBP/CCL24/LEP/CXCR1/CCL26/CSF3/IL10/IL20RB/CCR10/TNFRSF8/CCL11/CCL23/BMP2/TNFRSF4/TNFSF4/IL6/ACVRL1/CXCR2/CNTFR/CCL13/INHBA/FLT1/CCL14/GHR/PDGFRB/CXCL8/TPO/TNFSF9/OSM/FLT4/HGF/CCR8/CD70/KDR/CCL18/CCL3/PDGFB/VEGFC/TNFSF8/PLEKHO2/IL10RA/LEPR/INHBB/CSF1R/TGFB1/PDGFRA/CSF2RA/CCL21/TNFRSF1B/VEGFB/CCR1/CCL8/VEGFA/IL1R1/CXCL12/CSF1/TGFBR2/TNFRSF10C/IL3RA/IL2RA/TNFSF12/CSF2RB/TNFSF18/CCR4/TNFRSF9/TNFRSF…
KEGG_PROXIMAL_TUBULE_BICARBONATE_RECLAMATION	KEGG_PROXIMAL_TUBULE_BICARBONATE_RECLAMATION	20	0.568652	1.64175	0.0129599	0.0545523	0.0393398	568	tags=20%, list=2%, signal=20%	PCK1/SLC4A4/CA4/ATP1A2
KEGG_FC_GAMMA_R_MEDIATED_PHAGOCYTOSIS	KEGG_FC_GAMMA_R_MEDIATED_PHAGOCYTOSIS	87	0.422578	1.64871	0.000676966	0.00490124	0.00353448	4655	tags=37%, list=20%, signal=29%	FCGR2B/SCIN/FCGR2C/PIK3R5/PIK3CG/NCF1/DNM1/DNM3/AMPH/FCGR2A/DOCK2/GSN/WASF3/PLA2G4A/PRKCB/HCK/CFL2/GAB2/PRKCD/AKT2/WAS/VAV1/MAP2K1/ARPC1B/ASAP2/ASAP1/PIK3CA/AKT1/PLCG1/PLD1/MAPK3/INPP5D
KEGG_CHEMOKINE_SIGNALING_PATHWAY	KEGG_CHEMOKINE_SIGNALING_PATHWAY	166	0.391732	1.65048	3.23951e-05	0.000533046	0.000384401	3684	tags=30%, list=16%, signal=25%	PPBP/CCL24/CXCR1/CCL26/CCR10/CCL11/CCL23/ADCY4/GNG2/CXCR2/CCL13/RASGRP2/CCL14/ADCY7/GRK5/CXCL8/FGR/CCR8/PIK3R5/CCL18/CCL3/PIK3CG/ADCY5/GNG11/NCF1/GNAI1/CCL21/DOCK2/CCR1/CCL8/CXCL12/IKBKG/PRKCB/HCK/GNG10/ADCY6/PRKCD/CCR4/AKT2/WAS/ELMO1/VAV1/MAP2K1/SHC3/CCL2/BCAR1/CCL3L3/GNGT2/GNAI2/CCL4
KEGG_ALPHA_LINOLENIC_ACID_METABOLISM	KEGG_ALPHA_LINOLENIC_ACID_METABOLISM	11	0.668075	1.65292	0.0212198	0.0834954	0.0602118	300	tags=18%, list=1%, signal=18%	PLA2G5/PLA2G2A
KEGG_BETA_ALANINE_METABOLISM	KEGG_BETA_ALANINE_METABOLISM	17	0.593846	1.65638	0.0135439	0.0557147	0.0401781	3569	tags=41%, list=15%, signal=35%	AOC2/AOC3/ALDH2/EHHADH/MLYCD/ALDH1B1/ECHS1
KEGG_MELANOMA	KEGG_MELANOMA	58	0.466735	1.6794	0.00154058	0.0103276	0.00744762	3289	tags=31%, list=14%, signal=27%	FGF16/IGF1/FGF18/FGF10/PDGFRB/FGF7/MITF/HGF/PIK3R5/PDGFB/PIK3CG/FGF2/PDGFRA/CDKN1A/FGF9/AKT2/CCND1/MAP2K1
KEGG_LEISHMANIA_INFECTION	KEGG_LEISHMANIA_INFECTION	68	0.453752	1.6904	0.000719282	0.00500731	0.00361097	5052	tags=51%, list=22%, signal=40%	CR1/IL10/FCGR2C/ITGAM/MAPK11/TLR4/NCF2/NCF1/NCF4/FCGR2A/TGFB1/FOS/PRKCB/ITGB2/MAPK12/FCGR3B/C3/ITGB1/HLA-DRB5/ITGA4/TGFB3/HLA-DQB1/HLA-DMB/HLA-DMA/CYBA/PTGS2/JUN/NOS2/JAK1/MAPK3/HLA-DRB1/HLA-DPB1/MAPK14/JAK2/IFNGR2
KEGG_HEMATOPOIETIC_CELL_LINEAGE	KEGG_HEMATOPOIETIC_CELL_LINEAGE	73	0.452552	1.70736	0.000526206	0.00396847	0.00286182	3670	tags=38%, list=16%, signal=32%	FCER2/CR1/CSF3/ITGB3/ITGA1/CD36/IL6/THPO/CD33/ITGAM/TPO/ITGA5/CD34/CD1D/MME/CSF1R/CSF2RA/IL1R1/CSF1/IL3RA/IL2RA/CD4/CD22/CD1B/CD19/HLA-DRB5/ITGA4/CD14
KEGG_CALCIUM_SIGNALING_PATHWAY	KEGG_CALCIUM_SIGNALING_PATHWAY	136	0.413321	1.72286	5.93542e-05	0.000754664	0.000544219	2889	tags=29%, list=13%, signal=25%	ADRA1A/P2RX6/PDE1B/ADRA1B/ADRB1/ATP2B2/CACNA1H/AVPR1A/HTR2B/AGTR1/TBXA2R/PTGER3/PLN/NOS3/HRH1/ADCY4/PHKG1/PDE1A/P2RX1/BST1/ADCY7/HRH2/PDGFRB/GNA14/ADRB2/EDNRB/BDKRB2/CYSLTR2/EDNRA/PTAFR/CCKBR/CYSLTR1/BDKRB1/PDGFRA/ITPKA/ATP2B4/PRKCB/PTGFR/TNNC2
KEGG_AUTOIMMUNE_THYROID_DISEASE	KEGG_AUTOIMMUNE_THYROID_DISEASE	31	0.543586	1.72676	0.00184816	0.0118886	0.00857336	5708	tags=74%, list=25%, signal=56%	IL10/TPO/CD28/HLA-G/GZMB/PRF1/CD86/CD40/CD80/HLA-DRB5/HLA-DQB1/HLA-DMB/HLA-DMA/HLA-E/HLA-F/TSHR/HLA-DRB1/HLA-DPB1/HLA-A/HLA-B/HLA-C/HLA-DPA1/CTLA4
KEGG_PYRUVATE_METABOLISM	KEGG_PYRUVATE_METABOLISM	35	0.537819	1.73301	0.00303036	0.0166211	0.0119861	3588	tags=34%, list=16%, signal=29%	PCK1/ACACB/LDHD/ALDH2/ME1/PC/HAGH/ME3/ACSS2/ACAT1/ALDH1B1/PCK2
KEGG_DILATED_CARDIOMYOPATHY	KEGG_DILATED_CARDIOMYOPATHY	74	0.460191	1.74732	0.000374102	0.0032244	0.00232525	1524	tags=26%, list=7%, signal=24%	SGCG/ADRB1/IGF1/MYL3/ITGA7/PLN/ITGB3/ITGA8/CACNA2D4/SGCA/DES/ITGA1/ITGA11/ADCY4/SGCD/ADCY7/LAMA2/CACNA2D1/ITGA5
KEGG_GLYCOLYSIS_GLUCONEOGENESIS	KEGG_GLYCOLYSIS_GLUCONEOGENESIS	48	0.518856	1.79725	0.000448155	0.00352678	0.0025433	2923	tags=23%, list=13%, signal=20%	ADH1A/PCK1/HK3/ADH1B/ALDH2/ADH1C/ALDH3B1/ALDOC/HK2/ACSS2/PGM1
KEGG_ASTHMA	KEGG_ASTHMA	20	0.623286	1.79949	0.00315338	0.0167871	0.0121059	3809	tags=45%, list=17%, signal=38%	MS4A2/IL10/CCL11/CD40/HLA-DRB5/FCER1G/HLA-DQB1/HLA-DMB/HLA-DMA
KEGG_FC_EPSILON_RI_SIGNALING_PATHWAY	KEGG_FC_EPSILON_RI_SIGNALING_PATHWAY	64	0.492124	1.80954	0.000143188	0.00161982	0.00116812	3595	tags=30%, list=16%, signal=25%	PLA2G5/MAPK10/PLA2G2A/MS4A2/MAPK11/PIK3R5/PIK3CG/FYN/BTK/PLA2G4A/PRKCB/MAPK12/GAB2/PRKCD/AKT2/VAV1/MAP2K1/LCP2/FCER1G
KEGG_NEUROACTIVE_LIGAND_RECEPTOR_INTERACTION	KEGG_NEUROACTIVE_LIGAND_RECEPTOR_INTERACTION	147	0.43834	1.83242	1.38631e-06	6.27306e-05	4.52376e-05	2514	tags=40%, list=11%, signal=36%	ADRA1A/GLP2R/GRIA1/P2RX6/NMUR1/PTH1R/ADRA1B/ADRB1/LEP/NPY5R/PTGIR/AVPR1A/HTR2B/AGTR1/AVPR2/CTSG/TBXA2R/PTGER3/ADCYAP1R1/P2RY14/CHRNA1/PTGDR/ADRA2C/CNR1/GABRE/F2RL3/HRH1/CALCRL/C5AR1/GRID1/ADRA2A/P2RX1/GHR/HRH2/HTR1F/APLNR/ADRB2/FPR1/EDNRB/BDKRB2/CYSLTR2/GABRD/DRD4/S1PR1/FPR2/S1PR4/EDNRA/FPR3/PTGER2/LEPR/PTAFR/P2RY6/CCKBR/OPRD1/CYSLTR1/BDKRB1/PTH2R/C3AR1/P2RY8
KEGG_SYSTEMIC_LUPUS_ERYTHEMATOSUS	KEGG_SYSTEMIC_LUPUS_ERYTHEMATOSUS	50	0.526543	1.84533	0.000432897	0.00352678	0.0025433	3809	tags=50%, list=17%, signal=42%	C6/ELANE/CTSG/IL10/FCGR2B/FCGR2C/C7/CD28/C2/FCGR2A/FCGR3B/C1QA/CD86/C1QC/C1S/C1QB/CD40/CD80/C3/C1R/GRIN2A/HLA-DRB5/HLA-DQB1/HLA-DMB/HLA-DMA
KEGG_VASCULAR_SMOOTH_MUSCLE_CONTRACTION	KEGG_VASCULAR_SMOOTH_MUSCLE_CONTRACTION	91	0.479339	1.8899	1.94055e-05	0.000439049	0.000316615	3317	tags=29%, list=14%, signal=25%	ADRA1A/ADRA1B/PLA2G5/PLA2G2A/PTGIR/NPR1/AVPR1A/AGTR1/GUCY1A2/ADCY4/CALCRL/NPR2/ADCY7/ADCY5/RAMP3/EDNRA/PRKG1/PLA2G4A/RAMP2/PRKCB/MYL9/PPP1R14A/ADCY6/PRKCD/MAP2K1/GNA12
KEGG_FATTY_ACID_METABOLISM	KEGG_FATTY_ACID_METABOLISM	38	0.574512	1.89092	0.00022076	0.00220184	0.00158783	4069	tags=42%, list=18%, signal=35%	ADH1A/ACADL/ADH1B/ALDH2/ADH1C/ACSL1/ACADS/EHHADH/ACSL4/ACAT1/ACAA2/ALDH1B1/ECHS1/HADH/ACAA1/ACOX1
KEGG_VEGF_SIGNALING_PATHWAY	KEGG_VEGF_SIGNALING_PATHWAY	64	0.514801	1.89293	6.25413e-05	0.000754664	0.000544219	5136	tags=47%, list=22%, signal=37%	PLA2G5/PLA2G2A/NOS3/MAPK11/KDR/PIK3R5/PIK3CG/VEGFA/PLA2G4A/PRKCB/NFATC4/MAPK12/AKT2/MAP2K1/NFATC1/PTGS2/JMJD7-PLA2G4B/SHC2/PXN/PPP3CC/PIK3CA/BAD/AKT1/PLCG1/MAPK3/HSPB1/SPHK2/MAPK14/PPP3CB/CHP1
KEGG_PPAR_SIGNALING_PATHWAY	KEGG_PPAR_SIGNALING_PATHWAY	58	0.538884	1.93901	5.74888e-05	0.000754664	0.000544219	3383	tags=43%, list=15%, signal=37%	PCK1/ACADL/AQP7/RXRG/ADIPOQ/PLIN1/PPARG/CD36/ANGPTL4/LPL/FABP4/SORBS1/MMP1/ACSL1/ME1/FABP5/ILK/SCD/NR1H3/EHHADH/RXRA/ACOX2/ACSL4/FABP6/PLTP
KEGG_COMPLEMENT_AND_COAGULATION_CASCADES	KEGG_COMPLEMENT_AND_COAGULATION_CASCADES	55	0.554601	1.98452	3.99256e-05	0.000602211	0.000434278	3624	tags=58%, list=16%, signal=49%	C6/MASP1/CR1/F10/F13A1/C5AR1/C7/CFD/VWF/CFH/BDKRB2/C2/SERPINE1/TFPI/F5/THBD/BDKRB1/PLAU/C3AR1/CFI/PROC/F3/PLAUR/F8/C1QA/C1QC/F2R/C1S/C1QB/C3/C1R/SERPING1
KEGG_CITRATE_CYCLE_TCA_CYCLE	KEGG_CITRATE_CYCLE_TCA_CYCLE	29	0.634432	1.98472	0.000231132	0.00220184	0.00158783	4913	tags=52%, list=21%, signal=41%	PCK1/ACO1/PC/PCK2/ACO2/SDHA/OGDH/SUCLA2/IDH3A/IDH1/CS/PDHA1/DLD/DLST/MDH1
KEGG_INSULIN_SIGNALING_PATHWAY	KEGG_INSULIN_SIGNALING_PATHWAY	125	0.488102	1.99066	2.01378e-07	1.21498e-05	8.76169e-06	3328	tags=21%, list=14%, signal=18%	GYS2/PCK1/PDE3B/PYGM/SLC2A4/MAPK10/LIPE/ACACB/HK3/PDE3A/PYGL/PHKG1/SORBS1/PIK3R5/PRKAR2B/PIK3CG/SOCS3/SOCS1/PPARGC1A/HK2/RHOQ/FOXO1/FASN/AKT2/MAP2K1/SHC3
KEGG_VIRAL_MYOCARDITIS	KEGG_VIRAL_MYOCARDITIS	61	0.549553	1.99175	1.41301e-05	0.000365365	0.000263479	5085	tags=51%, list=22%, signal=40%	SGCG/MYH1/SGCA/SGCD/LAMA2/CD28/CAV1/HLA-G/FYN/ITGB2/PRF1/CD86/ICAM1/CCND1/SGCB/CD40/CD80/HLA-DRB5/HLA-DQB1/HLA-DMB/HLA-DMA/MYH10/MYH11/ABL1/HLA-E/HLA-F/MYH9/HLA-DRB1/HLA-DPB1/EIF4G3/HLA-A
KEGG_TGF_BETA_SIGNALING_PATHWAY	KEGG_TGF_BETA_SIGNALING_PATHWAY	79	0.522319	2.00201	3.64542e-06	0.00010997	7.93039e-05	3063	tags=32%, list=13%, signal=28%	ACVR1C/LEFTY2/BMP8A/COMP/SMAD6/CDKN2B/THBS4/BMP2/ACVRL1/INHBA/CHRD/THBS2/BMP6/NOG/BMP4/PPP2R1B/ID3/DCN/INHBB/ID1/TGFB1/TGFBR2/GDF6/SMAD7/THBS1
KEGG_ADIPOCYTOKINE_SIGNALING_PATHWAY	KEGG_ADIPOCYTOKINE_SIGNALING_PATHWAY	62	0.563851	2.06084	3.19605e-06	0.00010997	7.93039e-05	3137	tags=29%, list=14%, signal=25%	PCK1/RXRG/LEP/SLC2A4/MAPK10/ADIPOQ/ACACB/POMC/CD36/ACSL1/SOCS3/LEPR/PPARGC1A/TNFRSF1B/IKBKG/RXRA/ACSL4/AKT2
KEGG_FOCAL_ADHESION	KEGG_FOCAL_ADHESION	186	0.484671	2.09773	2.57525e-10	4.66121e-08	3.36138e-08	3469	tags=37%, list=15%, signal=31%	COL5A3/IGF1/MAPK10/IBSP/ITGA7/TNXB/COMP/ITGB3/COL11A1/THBS4/LAMA4/ITGA8/COL5A1/FLNC/ITGA1/ITGA11/COL5A2/TLN2/TNN/COL6A3/FLT1/VWF/PDGFRB/LAMA2/COL4A1/COL6A6/ITGA5/FLT4/HGF/KDR/PIK3R5/THBS2/PDGFB/CAV2/COL1A1/COL1A2/FN1/PIK3CG/COL4A2/COL3A1/VEGFC/COL6A1/COL6A2/CAV1/ILK/PARVB/ITGB5/FYN/SPP1/PDGFRA/LAMB1/VEGFB/VEGFA/PRKCB/LAMC1/MYL9/TLN1/LAMB2/THBS1/ITGAV/PARVA/AKT2/CCND1/VAV1/MAP2K1/SHC3/ITGB1/BCAR1
KEGG_RENIN_ANGIOTENSIN_SYSTEM	KEGG_RENIN_ANGIOTENSIN_SYSTEM	14	0.785286	2.09827	0.000199173	0.00212061	0.00152926	3405	tags=71%, list=15%, signal=61%	ENPEP/AGTR1/CTSG/CPA3/AGT/CMA1/ACE/MME/LNPEP/CTSA
KEGG_ECM_RECEPTOR_INTERACTION	KEGG_ECM_RECEPTOR_INTERACTION	77	0.600566	2.28652	4.67775e-09	4.23337e-07	3.05285e-07	3082	tags=52%, list=13%, signal=45%	COL5A3/IBSP/ITGA7/TNXB/COMP/ITGB3/SV2B/COL11A1/THBS4/LAMA4/ITGA8/COL5A1/HSPG2/ITGA1/CD36/ITGA11/COL5A2/TNN/COL6A3/VWF/LAMA2/COL4A1/COL6A6/ITGA5/THBS2/COL1A1/COL1A2/FN1/COL4A2/COL3A1/COL6A1/COL6A2/ITGB5/SPP1/LAMB1/SDC2/LAMC1/LAMB2/THBS1/ITGAV

## Sheet: COL18A1
ID	Description	setSize	enrichmentScore	NES	pvalue	p.adjust	qvalue	rank	leading_edge	core_enrichment
KEGG_RETINOL_METABOLISM	KEGG_RETINOL_METABOLISM	31	-0.659742	-2.08727	3.34127e-05	0.0060477	0.00485363	3269	tags=45%, list=14%, signal=39%	UGT2B15/DGAT2/ALDH1A1/CYP2A6/ALDH1A2/CYP1A1/RDH5/ADH1B/UGT2B11/UGT2B28/CYP3A5/ADH1C/ADH4/ADH1A
KEGG_ABC_TRANSPORTERS	KEGG_ABC_TRANSPORTERS	39	-0.545503	-1.83616	0.000778069	0.0209773	0.0168355	3202	tags=38%, list=14%, signal=33%	ABCB1/ABCG2/ABCA1/ABCC11/ABCC6/CFTR/ABCA5/ABCC9/ABCC2/ABCA8/ABCA6/ABCA9/ABCA10/ABCD2/ABCB5
KEGG_DRUG_METABOLISM_CYTOCHROME_P450	KEGG_DRUG_METABOLISM_CYTOCHROME_P450	42	-0.535535	-1.81092	0.00135327	0.0272157	0.0218422	3269	tags=36%, list=14%, signal=31%	UGT2B15/AOX1/FMO2/GSTM2/CYP2A6/FMO5/MAOA/ADH1B/UGT2B11/UGT2B28/CYP3A5/GSTM5/ADH1C/ADH4/ADH1A
KEGG_PPAR_SIGNALING_PATHWAY	KEGG_PPAR_SIGNALING_PATHWAY	58	-0.47855	-1.75519	0.00172198	0.0308725	0.024777	1937	tags=36%, list=8%, signal=33%	ACSL6/SLC27A6/PPARA/EHHADH/ACSL1/ME1/ACOX2/FABP4/LPL/SORBS1/PPARG/CD36/SLC27A2/PLIN1/ADIPOQ/HMGCS2/AQP7/UCP1/PCK1/ACADL/RXRG
KEGG_PROPANOATE_METABOLISM	KEGG_PROPANOATE_METABOLISM	29	-0.553245	-1.70774	0.00289627	0.0374446	0.0300515	6441	tags=69%, list=28%, signal=50%	SUCLG1/ALDH9A1/LDHC/SUCLG2/ACACA/MCEE/MLYCD/ALDH3A2/ABAT/SUCLA2/HIBCH/ACAT1/ALDH2/ACADM/ACSS2/EHHADH/PCCA/ALDH6A1/ACACB/ACSS3
KEGG_FATTY_ACID_METABOLISM	KEGG_FATTY_ACID_METABOLISM	38	-0.497936	-1.64964	0.0098663	0.0657531	0.0527707	6212	tags=47%, list=27%, signal=35%	ACSL5/ECI2/ACOX1/ALDH3A2/ACAA2/ACAT1/HADH/ALDH2/ACADM/ACSL6/EHHADH/ACSL1/ACADSB/ADH1B/ADH1C/ADH4/ACADL/ADH1A
KEGG_METABOLISM_OF_XENOBIOTICS_BY_CYTOCHROME_P450	KEGG_METABOLISM_OF_XENOBIOTICS_BY_CYTOCHROME_P450	40	-0.49037	-1.64586	0.00735766	0.0628474	0.0504388	2443	tags=30%, list=11%, signal=27%	AKR1C1/GSTM2/AKR1C2/CYP1A1/ADH1B/UGT2B11/UGT2B28/CYP3A5/GSTM5/ADH1C/ADH4/ADH1A
KEGG_STARCH_AND_SUCROSE_METABOLISM	KEGG_STARCH_AND_SUCROSE_METABOLISM	28	-0.510877	-1.56998	0.0110844	0.0665075	0.0533762	1110	tags=32%, list=5%, signal=31%	GANC/GBE1/AGL/UGT2B15/AMY2B/UGT2B11/PYGM/UGT2B28/GYS2
KEGG_BETA_ALANINE_METABOLISM	KEGG_BETA_ALANINE_METABOLISM	17	-0.563055	-1.53322	0.0307796	0.154753	0.124198	5589	tags=59%, list=24%, signal=45%	MLYCD/ALDH3A2/ABAT/HIBCH/ALDH2/ACADM/DPYD/AOC3/EHHADH/AOC2
KEGG_TYROSINE_METABOLISM	KEGG_TYROSINE_METABOLISM	34	-0.451038	-1.45226	0.0357756	0.170405	0.13676	3223	tags=35%, list=14%, signal=30%	AOX1/AOC3/DDC/TPO/HPD/AOC2/TAT/MAOA/ADH1B/ADH1C/ADH4/ADH1A
KEGG_GLYCOLYSIS_GLUCONEOGENESIS	KEGG_GLYCOLYSIS_GLUCONEOGENESIS	48	-0.393467	-1.37936	0.0255756	0.136153	0.109271	659	tags=10%, list=3%, signal=10%	ADH1B/ADH1C/ADH4/PCK1/ADH1A
KEGG_NEUROACTIVE_LIGAND_RECEPTOR_INTERACTION	KEGG_NEUROACTIVE_LIGAND_RECEPTOR_INTERACTION	147	0.339779	1.33299	0.0435435	0.192229	0.154275	3085	tags=26%, list=13%, signal=23%	CCKBR/GABRQ/DRD4/HTR1D/OPRD1/GABRD/PTGIR/P2RX5/GRIN1/P2RY6/S1PR5/LHB/F2RL3/CHRNA1/S1PR4/GABBR2/MCHR1/TBXA2R/P2RX2/MC1R/GPR35/P2RX1/OPRK1/GRIN2D/P2RY11/GLP1R/HTR7/LPAR3/F2RL2/P2RY8/OPRL1/GRIN2C/GRIK5/ADRA2B/ADRA2C/GABRA3/P2RY2/LPAR2
KEGG_NATURAL_KILLER_CELL_MEDIATED_CYTOTOXICITY	KEGG_NATURAL_KILLER_CELL_MEDIATED_CYTOTOXICITY	103	0.360433	1.34281	0.0487421	0.206143	0.165442	7613	tags=49%, list=33%, signal=33%	NCR3/ZAP70/ULBP2/RAET1L/HLA-G/KIR2DL4/GZMB/ITGB2/LCK/HCST/IFNG/PTPN6/MICB/PIK3R5/VAV1/HRAS/SHC2/CD247/RAC2/SHC4/RAC3/VAV2/TNFRSF10C/SH2D1A/PRKCB/ITGAL/PRF1/PIK3CD/MAP2K2/PTK2B/TYROBP/FCGR3A/NFATC4/ICAM1/ULBP1/CD48/LCP2/HLA-C/HLA-A/FASLG/KLRK1/ULBP3/TNF/FCER1G/PLCG1/NFATC1/BID/SHC1/RAET1G/HLA-B
KEGG_LEISHMANIA_INFECTION	KEGG_LEISHMANIA_INFECTION	68	0.404331	1.39677	0.0430622	0.192229	0.154275	6923	tags=49%, list=30%, signal=34%	NCF1/MAPK12/FCGR1A/CYBA/IL1A/TGFB1/NFKBIB/ITGB2/HLA-DOB/NOS2/IFNG/PTPN6/TGFB3/HLA-DQB1/NCF4/ITGAM/PRKCB/MAPK11/IRAK1/NCF2/IL10/FCGR3A/ITGA4/HLA-DRB5/HLA-DPB1/MARCKSL1/HLA-DQA1/TAB1/FCGR2A/HLA-DMB/ELK1/HLA-DRB1/TNF
KEGG_VEGF_SIGNALING_PATHWAY	KEGG_VEGF_SIGNALING_PATHWAY	64	0.409981	1.40841	0.0425868	0.192229	0.154275	5065	tags=31%, list=22%, signal=24%	PLA2G2D/SPHK1/SH2D2A/MAPK12/SPHK2/NOS3/PIK3R5/BAD/HRAS/SHC2/RAC2/RAC3/SRC/PRKCB/VEGFA/MAPK11/PIK3CD/MAP2K2/PLA2G5/AKT1
KEGG_FOCAL_ADHESION	KEGG_FOCAL_ADHESION	186	0.351617	1.41473	0.0113177	0.0665075	0.0533762	5739	tags=34%, list=25%, signal=26%	IBSP/COMP/COL2A1/COL11A2/COL11A1/PGF/PARVG/LAMC3/ITGA2B/COL5A1/ITGB7/BCAR1/COL5A3/ITGA11/SPP1/TNC/COL1A1/PAK4/LAMA5/FN1/RASGRF1/PIK3R5/BAD/VAV1/HRAS/COL5A2/LAMB3/COL6A2/SHC2/LAMA1/RAC2/SHC4/ITGA3/RAC3/SRC/COL4A4/VAV2/VTN/ITGA5/COL6A1/ILK/PRKCB/COL1A2/VEGFA/MYLPF/ITGB4/FLNC/COL3A1/PIK3CD/VASP/COL4A2/AKT1/THBS2/ACTN1/COL6A3/PDGFA/PDGFB/ITGA4/FLNA/ERBB2/PPP1CA/ITGA10/COL4A6
KEGG_P53_SIGNALING_PATHWAY	KEGG_P53_SIGNALING_PATHWAY	66	0.413618	1.42897	0.0334895	0.163827	0.131481	4327	tags=29%, list=19%, signal=23%	BBC3/RPRM/GTSE1/CDKN2A/RRM2/GADD45G/CCNE1/CCNB2/SERPINE1/TP73/PIDD1/SFN/CDK1/TP53I3/BAX/CHEK1/CCNB1/CD82/CCNE2
KEGG_PROTEASOME	KEGG_PROTEASOME	41	0.450244	1.44233	0.0489731	0.206143	0.165442	10309	tags=73%, list=45%, signal=41%	IFNG/PSMB10/PSMB9/PSMC3/PSMC4/PSMB8/PSME2/PSMD4/PSMC5/PSMB6/PSMD3/PSMB3/PSMA5/PSMA7/PSMD14/PSMB5/PSMD2/PSMB4/PSMA6/PSMD8/PSMD13/PSMD7/PSMB1/PSMF1/PSME1/PSMB2/PSMB7/PSMA4/PSMC2/PSMD11
KEGG_PYRIMIDINE_METABOLISM	KEGG_PYRIMIDINE_METABOLISM	91	0.405121	1.47589	0.0101718	0.0657531	0.0527707	8614	tags=51%, list=37%, signal=32%	ENTPD8/NME2/TYMP/UPP1/RRM2/POLD1/POLD4/TK1/CDA/NME1-NME2/POLR2F/POLR2J3/TXNRD2/NME3/NT5C/ITPA/DTYMK/TYMS/POLA2/CTPS1/NME1/CAD/PNP/NT5M/UCKL1/POLR2J/POLE/POLR3K/NME4/POLR2H/POLR3H/CANT1/POLR2I/POLE2/POLR1C/ENTPD6/PRIM2/POLD2/UCK1/UCK2/POLR3D/POLE4/POLR2L/CMPK2/POLR2G/POLR1A
KEGG_CELL_ADHESION_MOLECULES_CAMS	KEGG_CELL_ADHESION_MOLECULES_CAMS	121	0.392924	1.49602	0.00763892	0.0628474	0.0504388	6150	tags=44%, list=27%, signal=32%	NRXN2/CLDN9/PDCD1/CD22/CD80/L1CAM/CNTNAP2/CLDN6/CDH4/CDH2/HLA-G/CD6/CTLA4/ICOS/CLDN10/ITGB7/ICAM3/ITGB2/HLA-DOB/SDC1/ICOSLG/VCAN/CLDN14/CDH3/HLA-F/NRCAM/CADM3/CLDN3/HLA-DQB1/ITGAM/CLDN15/SPN/ITGAL/CD86/CD40LG/CD276/SELL/SIGLEC1/SELPLG/CLDN23/NLGN2/CNTNAP1/ITGA4/ICAM1/HLA-DRB5/NLGN3/SDC3/HLA-DPB1/CLDN4/HLA-DQA1/PVR/CLDN7/CD4
KEGG_CHEMOKINE_SIGNALING_PATHWAY	KEGG_CHEMOKINE_SIGNALING_PATHWAY	166	0.388366	1.54412	0.00238414	0.0331946	0.0266406	4682	tags=31%, list=20%, signal=25%	GNG8/CCL17/CCR10/NCF1/CCL11/CCR8/CXCL6/CXCL13/CCR4/CXCR3/RASGRP2/BCAR1/CCR7/ADCY7/ADCY2/JAK3/CXCL11/PRKCZ/NFKBIB/CXCL8/IKBKG/CCL7/XCR1/WAS/PLCB2/GNGT2/CCL26/PIK3R5/PLCB3/VAV1/HRAS/HCK/CSK/PPBP/SHC2/RAC2/CCL18/SHC4/CXCL9/CXCL10/VAV2/CCL22/CCL19/XCL2/PRKCB/ITK/CCR5/CCL3L3/GRK6/PIK3CD/GNG3
KEGG_HOMOLOGOUS_RECOMBINATION	KEGG_HOMOLOGOUS_RECOMBINATION	24	0.547283	1.5776	0.030516	0.154753	0.124198	4685	tags=38%, list=20%, signal=30%	POLD1/POLD4/RAD51/EME1/XRCC3/RAD54L/BLM/XRCC2/MUS81
KEGG_CYTOKINE_CYTOKINE_RECEPTOR_INTERACTION	KEGG_CYTOKINE_CYTOKINE_RECEPTOR_INTERACTION	204	0.391753	1.58674	0.000811275	0.0209773	0.0168355	4789	tags=35%, list=21%, signal=28%	IL11/TNFRSF18/TNFSF11/IL21R/AMH/TNFRSF4/LTB/TNFRSF9/RELT/CCL17/BMP7/LTA/CCR10/CCL11/CCR8/TNFRSF13C/OSM/INHBA/CXCL6/IL12RB1/TNFRSF13B/CXCL13/CCR4/CXCR3/TNFSF9/TNFSF4/IL24/IL17B/CCR7/IL1A/GDF5/TNFRSF12A/CXCL11/TGFB1/CXCL8/CLCF1/FLT3LG/CD70/EDAR/CCL7/TNFRSF25/XCR1/IFNG/CCL26/CD27/PPBP/IL22RA1/CCL18/TNFSF18/CXCL9/CXCL10/IL2RA/CCL22/TGFB3/TNFRSF10C/CCL19/XCL2/TNFRSF8/VEGFA/IL18/CCR5/IL1R2/CCL3L3/CD40L…
KEGG_AUTOIMMUNE_THYROID_DISEASE	KEGG_AUTOIMMUNE_THYROID_DISEASE	31	0.534335	1.59264	0.0142785	0.0783154	0.0628527	7227	tags=65%, list=31%, signal=44%	CD80/HLA-G/CTLA4/GZMB/HLA-DOB/HLA-F/HLA-DQB1/PRF1/CD86/CD40LG/IL10/HLA-DRB5/HLA-DPB1/HLA-DQA1/HLA-DMB/HLA-C/HLA-DRB1/HLA-A/FASLG/CD28
KEGG_BLADDER_CANCER	KEGG_BLADDER_CANCER	41	0.500761	1.60416	0.00970139	0.0657531	0.0527707	3138	tags=27%, list=14%, signal=23%	MMP1/PGF/MMP9/FGFR3/TYMP/E2F2/CDKN2A/E2F1/CXCL8/DAPK3/HRAS
KEGG_B_CELL_RECEPTOR_SIGNALING_PATHWAY	KEGG_B_CELL_RECEPTOR_SIGNALING_PATHWAY	72	0.458624	1.60501	0.0039807	0.0450317	0.0361406	5065	tags=32%, list=22%, signal=25%	CD19/CD22/CARD11/CR2/CD72/CD79B/NFKBIE/NFKBIB/IKBKG/PTPN6/PIK3R5/LILRB3/VAV1/HRAS/CD79A/RAC2/RAC3/VAV2/PRKCB/PIK3CD/BTK/MAP2K2/AKT1
KEGG_ANTIGEN_PROCESSING_AND_PRESENTATION	KEGG_ANTIGEN_PROCESSING_AND_PRESENTATION	59	0.47528	1.61042	0.00615328	0.0628474	0.0504388	9110	tags=63%, list=40%, signal=38%	LTA/IFI30/HLA-G/HSPA6/KIR2DL4/HLA-DOB/HLA-F/HLA-DQB1/HSPA2/RFXANK/TAP1/CIITA/HLA-DRB5/HLA-DPB1/HLA-DQA1/CD4/HLA-DMB/HLA-C/TAP2/HLA-DRB1/PSME2/HLA-A/TAPBP/CALR/CTSB/HLA-B/RFX5/HLA-DQA2/CTSL/CD74/CD8A/HLA-DPA1/CD8B/HLA-DRA/PDIA3/HSPA5/HSPA1A
KEGG_BASE_EXCISION_REPAIR	KEGG_BASE_EXCISION_REPAIR	34	0.534977	1.63601	0.0113908	0.0665075	0.0533762	8433	tags=56%, list=37%, signal=35%	HMGB1P1/POLD1/POLD4/NTHL1/NEIL3/LIG1/MPG/FEN1/MUTYH/XRCC1/APEX2/POLE/POLE2/PCNA/LIG3/PARP1/POLD2/POLE4/SMUG1
KEGG_HEDGEHOG_SIGNALING_PATHWAY	KEGG_HEDGEHOG_SIGNALING_PATHWAY	44	0.514384	1.65302	0.00378094	0.0450317	0.0361406	3371	tags=27%, list=15%, signal=23%	BMP8A/DHH/WNT7B/BMP7/WNT10A/WNT6/WNT5B/WNT2/WNT9A/WNT4/GLI2/CSNK1G2
KEGG_GRAFT_VERSUS_HOST_DISEASE	KEGG_GRAFT_VERSUS_HOST_DISEASE	32	0.550552	1.66186	0.00885556	0.0657531	0.0527707	7227	tags=62%, list=31%, signal=43%	CD80/HLA-G/IL1A/GZMB/HLA-DOB/IFNG/HLA-F/HLA-DQB1/PRF1/CD86/HLA-DRB5/HLA-DPB1/HLA-DQA1/HLA-DMB/HLA-C/HLA-DRB1/HLA-A/FASLG/TNF/CD28
KEGG_GLYCOSAMINOGLYCAN_BIOSYNTHESIS_CHONDROITIN_SULFATE	KEGG_GLYCOSAMINOGLYCAN_BIOSYNTHESIS_CHONDROITIN_SULFATE	21	0.60641	1.67787	0.012993	0.0734917	0.0589814	3933	tags=48%, list=17%, signal=40%	CHST13/CHPF/CHST11/CHSY3/B3GAT3/CHST12/B4GALT7/XYLT2/B3GALT6/CHPF2
KEGG_ALLOGRAFT_REJECTION	KEGG_ALLOGRAFT_REJECTION	31	0.564447	1.68239	0.00672697	0.0628474	0.0504388	7613	tags=71%, list=33%, signal=48%	CD80/HLA-G/GZMB/HLA-DOB/IFNG/HLA-F/HLA-DQB1/PRF1/CD86/CD40LG/IL10/HLA-DRB5/HLA-DPB1/HLA-DQA1/HLA-DMB/HLA-C/HLA-DRB1/HLA-A/FASLG/TNF/CD28/HLA-B
KEGG_DNA_REPLICATION	KEGG_DNA_REPLICATION	35	0.545249	1.68592	0.0094398	0.0657531	0.0527707	8204	tags=63%, list=36%, signal=41%	POLD1/POLD4/MCM2/LIG1/MCM5/RNASEH2A/RNASEH2C/FEN1/POLA2/MCM7/MCM4/RFC4/MCM6/RFC2/POLE/DNA2/MCM3/POLE2/PCNA/PRIM2/POLD2/POLE4
KEGG_GLYCOSAMINOGLYCAN_BIOSYNTHESIS_KERATAN_SULFATE	KEGG_GLYCOSAMINOGLYCAN_BIOSYNTHESIS_KERATAN_SULFATE	15	0.664347	1.68652	0.00944719	0.0657531	0.0527707	3566	tags=40%, list=15%, signal=34%	CHST6/CHST1/CHST4/B3GNT7/CHST2/ST3GAL2
KEGG_INTESTINAL_IMMUNE_NETWORK_FOR_IGA_PRODUCTION	KEGG_INTESTINAL_IMMUNE_NETWORK_FOR_IGA_PRODUCTION	38	0.539147	1.6879	0.007132	0.0628474	0.0504388	6025	tags=55%, list=26%, signal=41%	CD80/CCR10/TNFRSF13C/TNFRSF13B/ICOS/ITGB7/TGFB1/HLA-DOB/ICOSLG/HLA-DQB1/CD86/CD40LG/TNFSF13/CXCR4/LTBR/IL10/ITGA4/HLA-DRB5/HLA-DPB1/HLA-DQA1/TNFSF13B
KEGG_HEMATOPOIETIC_CELL_LINEAGE	KEGG_HEMATOPOIETIC_CELL_LINEAGE	73	0.490262	1.71516	0.000694138	0.0209773	0.0168355	4789	tags=36%, list=21%, signal=28%	IL11/CD19/CD1B/FCER2/CD22/MS4A1/CD1A/CR2/CD1E/CD7/ITGA2B/FCGR1A/IL1A/CD5/GP1BA/CD37/CD1D/FLT3LG/ITGA3/IL2RA/ITGA5/ITGAM/IL1R2/IL4R/CD3D/FLT3
KEGG_TYPE_I_DIABETES_MELLITUS	KEGG_TYPE_I_DIABETES_MELLITUS	35	0.556143	1.71961	0.00667405	0.0628474	0.0504388	7227	tags=60%, list=31%, signal=41%	CD80/LTA/HLA-G/IL1A/GZMB/HLA-DOB/IFNG/HLA-F/HLA-DQB1/PRF1/CD86/HLA-DRB5/HLA-DPB1/HLA-DQA1/HLA-DMB/HLA-C/HLA-DRB1/HLA-A/FASLG/TNF/CD28
KEGG_CELL_CYCLE	KEGG_CELL_CYCLE	122	0.458466	1.74857	0.000208392	0.012573	0.0100906	4871	tags=34%, list=21%, signal=27%	PKMYT1/CDC45/PLK1/E2F2/CDC20/CCNA1/CDKN2A/E2F1/ORC1/MAD1L1/GADD45G/CCNE1/PTTG1/CCNB2/TGFB1/CDC6/BUB1/CDC25C/ZBTB17/ESPL1/ORC6/MCM2/CDC25A/BUB1B/SFN/MCM5/CCNA2/CDK1/MAD2L2/CDKN2D/TTK/CHEK1/TGFB3/CDC25B/ANAPC11/CCNB1/CCNE2/ANAPC2/CDC7/MAD2L1/FZR1
KEGG_MELANOGENESIS	KEGG_MELANOGENESIS	87	0.486632	1.75599	0.000362044	0.0163825	0.0131479	3769	tags=30%, list=16%, signal=25%	POMC/WNT7B/CALML3/CALML5/WNT10A/FZD2/WNT6/FZD9/WNT5B/MC1R/CAMK2B/WNT2/CREB3L1/ADCY7/ADCY2/LEF1/WNT9A/WNT4/PLCB2/CALML6/PLCB3/HRAS/GNAO1/DVL1/FZD8/FZD10
KEGG_ECM_RECEPTOR_INTERACTION	KEGG_ECM_RECEPTOR_INTERACTION	77	0.504267	1.78248	0.000205167	0.012573	0.0100906	5739	tags=52%, list=25%, signal=39%	IBSP/COMP/COL2A1/COL11A2/COL11A1/LAMC3/ITGA2B/COL5A1/ITGB7/AGRN/COL5A3/ITGA11/SPP1/GP1BA/TNC/COL1A1/SDC1/LAMA5/FN1/COL5A2/LAMB3/COL6A2/LAMA1/ITGA3/COL4A4/VTN/HMMR/ITGA5/COL6A1/SV2A/COL1A2/ITGB4/COL3A1/COL4A2/THBS2/COL6A3/ITGA4/SDC3/ITGA10/COL4A6
KEGG_PRIMARY_IMMUNODEFICIENCY	KEGG_PRIMARY_IMMUNODEFICIENCY	31	0.601544	1.79296	0.00206989	0.0312208	0.0250565	6150	tags=61%, list=27%, signal=45%	CD19/TNFRSF13C/ZAP70/TNFRSF13B/ICOS/JAK3/IKBKG/LCK/ADA/CD79A/CD40LG/BTK/CD3D/RFXANK/TAP1/IL2RG/CIITA/CD3E/CD4
KEGG_BASAL_CELL_CARCINOMA	KEGG_BASAL_CELL_CARCINOMA	46	0.552293	1.79899	0.000934465	0.0211423	0.0169679	3769	tags=35%, list=16%, signal=29%	WNT7B/WNT10A/FZD2/WNT6/FZD9/WNT5B/WNT2/LEF1/WNT9A/APC2/WNT4/AXIN1/GLI2/DVL1/FZD8/FZD10
KEGG_GLYCOSAMINOGLYCAN_BIOSYNTHESIS_HEPARAN_SULFATE	KEGG_GLYCOSAMINOGLYCAN_BIOSYNTHESIS_HEPARAN_SULFATE	22	0.66451	1.87	0.00187623	0.0308725	0.024777	4600	tags=50%, list=20%, signal=40%	HS3ST3A1/EXTL1/HS6ST3/HS3ST1/B3GAT3/HS3ST3B1/B4GALT7/XYLT2/B3GALT6/HS6ST1/HS6ST2

[truncated: 5 more sheets: EFNB2, HEYL, IGFS21, SERPINE1, ZNF703]
